# Supplementary material for: Intercellular signaling reinforces single-cell level phenotypic transitions and facilitates robust re-equilibrium of heterogeneous cancer cell populations
Source: bioRxiv. 2025 Mar 26:2025.01.03.631250. Originally published 2025 Jan 4. Preprint. [Version 2] doi: 10.1101/2025.01.03.631250 (PMC11722408; doi:10.1101/2025.01.03.631250)
Supplement: Supplement 3 [file media-3.xlsx]

## Sheet: SCLC TP7
source	target	ligand	receptor	prob	pval	interaction_name	interaction_name_2	pathway_name	annotation	evidence	norm_str
A/N	P/Y	Tgfb2	Tgfbr1	2.561042038268221e-6	0	TGFB2_TGFBR1_TGFBR2	Tgfb2 - (Tgfbr1+Tgfbr2)	TGFb	Secreted Signaling	KEGG: mmu04350	3.729269762069126e-5
A/N	P/Y	Tgfb2	R2	2.561042038268221e-6	0	TGFB2_TGFBR1_TGFBR2	Tgfb2 - (Tgfbr1+Tgfbr2)	TGFb	Secreted Signaling	KEGG: mmu04350	3.729269762069126e-5
P/Y	P/Y	Tgfb2	Tgfbr1	9.28029496568429e-6	0	TGFB2_TGFBR1_TGFBR2	Tgfb2 - (Tgfbr1+Tgfbr2)	TGFb	Secreted Signaling	KEGG: mmu04350	1.3786983146453908e-4
P/Y	P/Y	Tgfb2	R2	9.28029496568429e-6	0	TGFB2_TGFBR1_TGFBR2	Tgfb2 - (Tgfbr1+Tgfbr2)	TGFb	Secreted Signaling	KEGG: mmu04350	1.3786983146453908e-4
A/N	P/Y	Tgfb2	Acvr1b	6.937011485931107e-7	0	TGFB2_ACVR1B_TGFBR2	Tgfb2 - (Acvr1b+Tgfbr2)	TGFb	Secreted Signaling	PMID: 27449815	9.34140651411169e-6
A/N	P/Y	Tgfb2	Tgfbr2	6.937011485931107e-7	0	TGFB2_ACVR1B_TGFBR2	Tgfb2 - (Acvr1b+Tgfbr2)	TGFb	Secreted Signaling	PMID: 27449815	9.34140651411169e-6
P/Y	P/Y	Tgfb2	Acvr1b	2.5137362318960935e-6	0	TGFB2_ACVR1B_TGFBR2	Tgfb2 - (Acvr1b+Tgfbr2)	TGFb	Secreted Signaling	PMID: 27449815	3.6584600683356545e-5
P/Y	P/Y	Tgfb2	Tgfbr2	2.5137362318960935e-6	0	TGFB2_ACVR1B_TGFBR2	Tgfb2 - (Acvr1b+Tgfbr2)	TGFb	Secreted Signaling	PMID: 27449815	3.6584600683356545e-5
A/N	P/Y	Tgfb2	Acvr1	5.893456797011611e-6	0	TGFB2_ACVR1_TGFBR1	Tgfb2 - (Acvr1+Tgfbr1)	TGFb	Secreted Signaling	PMID: 29376829	8.717394615143196e-5
A/N	P/Y	Tgfb2	Tgfbr	5.893456797011611e-6	0	TGFB2_ACVR1_TGFBR1	Tgfb2 - (Acvr1+Tgfbr1)	TGFb	Secreted Signaling	PMID: 29376829	8.717394615143196e-5
P/Y	P/Y	Tgfb2	Acvr1	2.1745500815090824e-5	0	TGFB2_ACVR1_TGFBR1	Tgfb2 - (Acvr1+Tgfbr1)	TGFb	Secreted Signaling	PMID: 29376829	3.2445525854251636e-4
P/Y	P/Y	Tgfb2	Tgfbr	2.1745500815090824e-5	0	TGFB2_ACVR1_TGFBR1	Tgfb2 - (Acvr1+Tgfbr1)	TGFb	Secreted Signaling	PMID: 29376829	3.2445525854251636e-4
P/Y	A/N	Bmp4	Bmpr1a	7.747354125772151e-5	0	BMP4_BMPR1A_ACVR2A	Bmp4 - (Bmpr1a+Acvr2a)	BMP	Secreted Signaling	KEGG: mmu04350; PMID:26893264	0.00115862
P/Y	A/N	Bmp4	Acvr2a	7.747354125772151e-5	0	BMP4_BMPR1A_ACVR2A	Bmp4 - (Bmpr1a+Acvr2a)	BMP	Secreted Signaling	KEGG: mmu04350; PMID:26893264	0.00115862
P/Y	A2	Bmp4	Bmpr1a	5.752371183685096e-5	0	BMP4_BMPR1A_ACVR2A	Bmp4 - (Bmpr1a+Acvr2a)	BMP	Secreted Signaling	KEGG: mmu04350; PMID:26893264	8.600013910517471e-4
P/Y	A2	Bmp4	Acvr2a	5.752371183685096e-5	0	BMP4_BMPR1A_ACVR2A	Bmp4 - (Bmpr1a+Acvr2a)	BMP	Secreted Signaling	KEGG: mmu04350; PMID:26893264	8.600013910517471e-4
P/Y	P/Y	Bmp4	Bmpr1a	5.230694830302262e-5	0	BMP4_BMPR1A_ACVR2A	Bmp4 - (Bmpr1a+Acvr2a)	BMP	Secreted Signaling	KEGG: mmu04350; PMID:26893264	7.819142688907823e-4
P/Y	P/Y	Bmp4	Acvr2a	5.230694830302262e-5	0	BMP4_BMPR1A_ACVR2A	Bmp4 - (Bmpr1a+Acvr2a)	BMP	Secreted Signaling	KEGG: mmu04350; PMID:26893264	7.819142688907823e-4
P/Y	A/N	Bmp4	Acvr2b	6.346518565815326e-5	0	BMP4_BMPR1A_ACVR2B	Bmp4 - (Bmpr1a+Acvr2b)	BMP	Secreted Signaling	KEGG: mmu04350; PMID:26893264	9.489363387624652e-4
P/Y	A2	Bmp4	Acvr2b	4.732676659696132e-5	0	BMP4_BMPR1A_ACVR2B	Bmp4 - (Bmpr1a+Acvr2b)	BMP	Secreted Signaling	KEGG: mmu04350; PMID:26893264	7.07368421691988e-4
P/Y	P/Y	Bmp4	Acvr2b	4.5697559190239726e-5	0	BMP4_BMPR1A_ACVR2B	Bmp4 - (Bmpr1a+Acvr2b)	BMP	Secreted Signaling	KEGG: mmu04350; PMID:26893264	6.829816314974061e-4
P/Y	A/N	Bmp4	Bmpr2	1.1575350692867565e-4	0	BMP4_BMPR1A_BMPR2	Bmp4 - (Bmpr1a+Bmpr2)	BMP	Secreted Signaling	KEGG: mmu04350; PMID:26893264	0.00173161
P/Y	A2	Bmp4	Bmpr2	8.594257631094338e-5	0	BMP4_BMPR1A_BMPR2	Bmp4 - (Bmpr1a+Bmpr2)	BMP	Secreted Signaling	KEGG: mmu04350; PMID:26893264	0.00128539
P/Y	P/Y	Bmp4	Bmpr2	1.009501403260393e-4	0	BMP4_BMPR1A_BMPR2	Bmp4 - (Bmpr1a+Bmpr2)	BMP	Secreted Signaling	KEGG: mmu04350; PMID:26893264	0.00151003
P/Y	P/Y	Bmp4	Bmpr1b	5.268876817062206e-5	0	BMP4_BMPR1B_ACVR2A	Bmp4 - (Bmpr1b+Acvr2a)	BMP	Secreted Signaling	KEGG: mmu04350; PMID:26893264	7.876295393743654e-4
P/Y	A/N	Bmp5	Acvr1	4.391684393828522e-5	0	BMP5_ACVR1_BMPR2	Bmp5 - (Acvr1+Bmpr2)	BMP	Secreted Signaling	KEGG: mmu04350; PMID:26893264	6.563269962026333e-4
P/Y	A/N	Bmp5	Bmpr2	4.391684393828522e-5	0	BMP5_ACVR1_BMPR2	Bmp5 - (Acvr1+Bmpr2)	BMP	Secreted Signaling	KEGG: mmu04350; PMID:26893264	6.563269962026333e-4
P/Y	A2	Bmp5	Acvr1	3.877447716987237e-5	0	BMP5_ACVR1_BMPR2	Bmp5 - (Acvr1+Bmpr2)	BMP	Secreted Signaling	KEGG: mmu04350; PMID:26893264	5.793534819849286e-4
P/Y	A2	Bmp5	Bmpr2	3.877447716987237e-5	0	BMP5_ACVR1_BMPR2	Bmp5 - (Acvr1+Bmpr2)	BMP	Secreted Signaling	KEGG: mmu04350; PMID:26893264	5.793534819849286e-4
P/Y	P/Y	Bmp5	Acvr1	5.737177355548409e-5	0	BMP5_ACVR1_BMPR2	Bmp5 - (Acvr1+Bmpr2)	BMP	Secreted Signaling	KEGG: mmu04350; PMID:26893264	8.577271029685156e-4
P/Y	P/Y	Bmp5	Bmpr2	5.737177355548409e-5	0	BMP5_ACVR1_BMPR2	Bmp5 - (Acvr1+Bmpr2)	BMP	Secreted Signaling	KEGG: mmu04350; PMID:26893264	8.577271029685156e-4
P/Y	A/N	Bmp5	Bmpr1a	4.835444547920697e-5	0	BMP5_BMPR1A_ACVR2A	Bmp5 - (Bmpr1a+Acvr2a)	BMP	Secreted Signaling	KEGG: mmu04350; PMID:26893264	7.227512324902511e-4
P/Y	A/N	Bmp5	Acvr2a	4.835444547920697e-5	0	BMP5_BMPR1A_ACVR2A	Bmp5 - (Bmpr1a+Acvr2a)	BMP	Secreted Signaling	KEGG: mmu04350; PMID:26893264	7.227512324902511e-4
P/Y	A2	Bmp5	Bmpr1a	3.5902665602733794e-5	0	BMP5_BMPR1A_ACVR2A	Bmp5 - (Bmpr1a+Acvr2a)	BMP	Secreted Signaling	KEGG: mmu04350; PMID:26893264	5.363667720809332e-4
P/Y	A2	Bmp5	Acvr2a	3.5902665602733794e-5	0	BMP5_BMPR1A_ACVR2A	Bmp5 - (Bmpr1a+Acvr2a)	BMP	Secreted Signaling	KEGG: mmu04350; PMID:26893264	5.363667720809332e-4
P/Y	P/Y	Bmp5	Bmpr1a	3.264662790501198e-5	0	BMP5_BMPR1A_ACVR2A	Bmp5 - (Bmpr1a+Acvr2a)	BMP	Secreted Signaling	KEGG: mmu04350; PMID:26893264	4.876287735471711e-4
P/Y	P/Y	Bmp5	Acvr2a	3.264662790501198e-5	0	BMP5_BMPR1A_ACVR2A	Bmp5 - (Bmpr1a+Acvr2a)	BMP	Secreted Signaling	KEGG: mmu04350; PMID:26893264	4.876287735471711e-4
P/Y	A/N	Bmp5	Acvr2b	3.961103736123255e-5	0	BMP5_BMPR1A_ACVR2B	Bmp5 - (Bmpr1a+Acvr2b)	BMP	Secreted Signaling	KEGG: mmu04350; PMID:26893264	5.91875532761074e-4
P/Y	A2	Bmp5	Acvr2b	2.9538259560603273e-5	0	BMP5_BMPR1A_ACVR2B	Bmp5 - (Bmpr1a+Acvr2b)	BMP	Secreted Signaling	KEGG: mmu04350; PMID:26893264	4.4110116364935487e-4
P/Y	P/Y	Bmp5	Acvr2b	2.8521399274214555e-5	0	BMP5_BMPR1A_ACVR2B	Bmp5 - (Bmpr1a+Acvr2b)	BMP	Secreted Signaling	KEGG: mmu04350; PMID:26893264	4.258802909973797e-4
P/Y	P/Y	Bmp5	Bmpr1b	3.2884940179636224e-5	0	BMP5_BMPR1B_ACVR2A	Bmp5 - (Bmpr1b+Acvr2a)	BMP	Secreted Signaling	KEGG: mmu04350; PMID:26893264	4.911959507021962e-4
P/Y	A/N	Bmp6	Acvr1	1.5107420828159308e-5	0	BMP6_ACVR1_BMPR2	Bmp6 - (Acvr1+Bmpr2)	BMP	Secreted Signaling	KEGG: mmu04350; PMID:26893264	2.2509316181481905e-4
P/Y	A/N	Bmp6	Bmpr2	1.5107420828159308e-5	0	BMP6_ACVR1_BMPR2	Bmp6 - (Acvr1+Bmpr2)	BMP	Secreted Signaling	KEGG: mmu04350; PMID:26893264	2.2509316181481905e-4
P/Y	A2	Bmp6	Acvr1	1.333840197093547e-5	0	BMP6_ACVR1_BMPR2	Bmp6 - (Acvr1+Bmpr2)	BMP	Secreted Signaling	KEGG: mmu04350; PMID:26893264	1.9861360399830533e-4
P/Y	A2	Bmp6	Bmpr2	1.333840197093547e-5	0	BMP6_ACVR1_BMPR2	Bmp6 - (Acvr1+Bmpr2)	BMP	Secreted Signaling	KEGG: mmu04350; PMID:26893264	1.9861360399830533e-4
P/Y	P/Y	Bmp6	Acvr1	1.9736115686954447e-5	0	BMP6_ACVR1_BMPR2	Bmp6 - (Acvr1+Bmpr2)	BMP	Secreted Signaling	KEGG: mmu04350; PMID:26893264	2.9437777832863675e-4
P/Y	P/Y	Bmp6	Bmpr2	1.9736115686954447e-5	0	BMP6_ACVR1_BMPR2	Bmp6 - (Acvr1+Bmpr2)	BMP	Secreted Signaling	KEGG: mmu04350; PMID:26893264	2.9437777832863675e-4
P/Y	A/N	Bmp6	Bmpr1a	1.6634007951228225e-5	0	BMP6_BMPR1A_ACVR2A	Bmp6 - (Bmpr1a+Acvr2a)	BMP	Secreted Signaling	KEGG: mmu04350; PMID:26893264	2.479438803485299e-4
P/Y	A/N	Bmp6	Acvr2a	1.6634007951228225e-5	0	BMP6_BMPR1A_ACVR2A	Bmp6 - (Bmpr1a+Acvr2a)	BMP	Secreted Signaling	KEGG: mmu04350; PMID:26893264	2.479438803485299e-4
P/Y	A2	Bmp6	Bmpr1a	1.2350476043090174e-5	0	BMP6_BMPR1A_ACVR2A	Bmp6 - (Bmpr1a+Acvr2a)	BMP	Secreted Signaling	KEGG: mmu04350; PMID:26893264	1.838258352766843e-4
P/Y	A2	Bmp6	Acvr2a	1.2350476043090174e-5	0	BMP6_BMPR1A_ACVR2A	Bmp6 - (Bmpr1a+Acvr2a)	BMP	Secreted Signaling	KEGG: mmu04350; PMID:26893264	1.838258352766843e-4
P/Y	P/Y	Bmp6	Bmpr1a	1.1230378960279108e-5	0	BMP6_BMPR1A_ACVR2A	Bmp6 - (Bmpr1a+Acvr2a)	BMP	Secreted Signaling	KEGG: mmu04350; PMID:26893264	1.670596626927755e-4
P/Y	P/Y	Bmp6	Acvr2a	1.1230378960279108e-5	0	BMP6_BMPR1A_ACVR2A	Bmp6 - (Bmpr1a+Acvr2a)	BMP	Secreted Signaling	KEGG: mmu04350; PMID:26893264	1.670596626927755e-4
P/Y	A/N	Bmp6	Acvr2b	1.3626181410165862e-5	0	BMP6_BMPR1A_ACVR2B	Bmp6 - (Bmpr1a+Acvr2b)	BMP	Secreted Signaling	KEGG: mmu04350; PMID:26893264	2.0292123038023307e-4
P/Y	A2	Bmp6	Acvr2b	1.0161083686996131e-5	0	BMP6_BMPR1A_ACVR2B	Bmp6 - (Bmpr1a+Acvr2b)	BMP	Secreted Signaling	KEGG: mmu04350; PMID:26893264	1.510539169675683e-4
P/Y	P/Y	Bmp6	Acvr2b	9.81128041691631e-6	0	BMP6_BMPR1A_ACVR2B	Bmp6 - (Bmpr1a+Acvr2b)	BMP	Secreted Signaling	KEGG: mmu04350; PMID:26893264	1.458178869068033e-4
P/Y	P/Y	Bmp6	Bmpr1b	1.131235977604254e-5	0	BMP6_BMPR1B_ACVR2A	Bmp6 - (Bmpr1b+Acvr2a)	BMP	Secreted Signaling	KEGG: mmu04350; PMID:26893264	1.682867924896051e-4
P/Y	A/N	Gdf11	Tgfbr1	1.1147281147112358e-5	0	GDF11_TGFBR1_ACVR2A	Gdf11 - (Tgfbr1+Acvr2a)	GDF	Secreted Signaling	KEGG: mmu04350	1.6581581312091287e-4
P/Y	A/N	Gdf11	Acvr2a	1.1147281147112358e-5	0	GDF11_TGFBR1_ACVR2A	Gdf11 - (Tgfbr1+Acvr2a)	GDF	Secreted Signaling	KEGG: mmu04350	1.6581581312091287e-4
P/Y	A2	Gdf11	Tgfbr1	8.106281625717892e-6	0	GDF11_TGFBR1_ACVR2A	Gdf11 - (Tgfbr1+Acvr2a)	GDF	Secreted Signaling	KEGG: mmu04350	1.202966134142891e-4
P/Y	A2	Gdf11	Acvr2a	8.106281625717892e-6	0	GDF11_TGFBR1_ACVR2A	Gdf11 - (Tgfbr1+Acvr2a)	GDF	Secreted Signaling	KEGG: mmu04350	1.202966134142891e-4
P/Y	P/Y	Gdf11	Tgfbr1	8.13253162161542e-6	0	GDF11_TGFBR1_ACVR2A	Gdf11 - (Tgfbr1+Acvr2a)	GDF	Secreted Signaling	KEGG: mmu04350	1.2068953646381648e-4
P/Y	P/Y	Gdf11	Acvr2a	8.13253162161542e-6	0	GDF11_TGFBR1_ACVR2A	Gdf11 - (Tgfbr1+Acvr2a)	GDF	Secreted Signaling	KEGG: mmu04350	1.2068953646381648e-4
P/Y	A/N	Gdf11	Acvr2b	9.131576383063747e-6	0.01	GDF11_TGFBR1_ACVR2B	Gdf11 - (Tgfbr1+Acvr2b)	GDF	Secreted Signaling	KEGG: mmu04350	1.3564373744026704e-4
P/Y	A2	Gdf11	Acvr2b	6.669260141950331e-6	0.01	GDF11_TGFBR1_ACVR2B	Gdf11 - (Tgfbr1+Acvr2b)	GDF	Secreted Signaling	KEGG: mmu04350	9.87865581044713e-5
P/Y	P/Y	Gdf11	Acvr2b	7.104881570391572e-6	0	GDF11_TGFBR1_ACVR2B	Gdf11 - (Tgfbr1+Acvr2b)	GDF	Secreted Signaling	KEGG: mmu04350	1.053071572226878e-4
A2	P/Y	Wnt3	Fzd2	9.202688198518008e-7	0	WNT3_FZD2_LRP5	Wnt3 - (Fzd2+Lrp5)	WNT	Secreted Signaling	KEGG: mmu04310; PMID: 23209147	1.2732784579952304e-5
A2	P/Y	Wnt3	Lrp5	9.202688198518008e-7	0	WNT3_FZD2_LRP5	Wnt3 - (Fzd2+Lrp5)	WNT	Secreted Signaling	KEGG: mmu04310; PMID: 23209147	1.2732784579952304e-5
A2	A/N	Wnt3	Fzd3	3.433781574103407e-6	0	WNT3_FZD3_LRP5	Wnt3 - (Fzd3+Lrp5)	WNT	Secreted Signaling	KEGG: mmu04310; PMID: 23209147	5.0356298895225895e-5
A2	A/N	Wnt3	Lrp5	3.433781574103407e-6	0	WNT3_FZD3_LRP5	Wnt3 - (Fzd3+Lrp5)	WNT	Secreted Signaling	KEGG: mmu04310; PMID: 23209147	5.0356298895225895e-5
A2	A2	Wnt3	Fzd3	2.6714167157748676e-6	0	WNT3_FZD3_LRP5	Wnt3 - (Fzd3+Lrp5)	WNT	Secreted Signaling	KEGG: mmu04310; PMID: 23209147	3.894484092181068e-5
A2	A2	Wnt3	Lrp5	2.6714167157748676e-6	0	WNT3_FZD3_LRP5	Wnt3 - (Fzd3+Lrp5)	WNT	Secreted Signaling	KEGG: mmu04310; PMID: 23209147	3.894484092181068e-5
A2	P/Y	Wnt3	Fzd3	8.496409378992905e-7	0.02	WNT3_FZD3_LRP5	Wnt3 - (Fzd3+Lrp5)	WNT	Secreted Signaling	KEGG: mmu04310; PMID: 23209147	1.1675591166788611e-5
A2	P/Y	Wnt3	Fzd4	1.3920204117430575e-6	0	WNT3_FZD4_LRP5	Wnt3 - (Fzd4+Lrp5)	WNT	Secreted Signaling	KEGG: mmu04310; PMID: 23209147	1.979419803041181e-5
A2	A2	Wnt3	Fzd6	1.1735037199269405e-6	0	WNT3_FZD6_LRP5	Wnt3 - (Fzd6+Lrp5)	WNT	Secreted Signaling	KEGG: mmu04310; PMID: 23209147	1.6523331046043626e-5
A2	P/Y	Wnt3	Fzd7	1.5480282493493428e-6	0	WNT3_FZD7_LRP5	Wnt3 - (Fzd7+Lrp5)	WNT	Secreted Signaling	KEGG: mmu04310; PMID: 23209147	2.21294012640324e-5
A2	P/Y	Wnt3	Fzd8	4.552796507860404e-7	0	WNT3_FZD8_LRP5	Wnt3 - (Fzd8+Lrp5)	WNT	Secreted Signaling	KEGG: mmu04310; PMID: 23209147	5.772594451932932e-6
P/Y	P/Y	Wnt4	Fzd2	3.972337591050605e-6	0	WNT4_FZD2_LRP5	Wnt4 - (Fzd2+Lrp5)	WNT	Secreted Signaling	KEGG: mmu04310; PMID: 23209147	5.8417674346341395e-5
P/Y	P/Y	Wnt4	Lrp5	3.972337591050605e-6	0	WNT4_FZD2_LRP5	Wnt4 - (Fzd2+Lrp5)	WNT	Secreted Signaling	KEGG: mmu04310; PMID: 23209147	5.8417674346341395e-5
P/Y	A/N	Wnt4	Fzd3	1.482178118848924e-5	0	WNT4_FZD3_LRP5	Wnt4 - (Fzd3+Lrp5)	WNT	Secreted Signaling	KEGG: mmu04310; PMID: 23209147	2.208175650214635e-4
P/Y	A/N	Wnt4	Lrp5	1.482178118848924e-5	0	WNT4_FZD3_LRP5	Wnt4 - (Fzd3+Lrp5)	WNT	Secreted Signaling	KEGG: mmu04310; PMID: 23209147	2.208175650214635e-4
P/Y	A2	Wnt4	Fzd3	1.1531094856932303e-5	0	WNT4_FZD3_LRP5	Wnt4 - (Fzd3+Lrp5)	WNT	Secreted Signaling	KEGG: mmu04310; PMID: 23209147	1.7156092843070514e-4
P/Y	A2	Wnt4	Lrp5	1.1531094856932303e-5	0	WNT4_FZD3_LRP5	Wnt4 - (Fzd3+Lrp5)	WNT	Secreted Signaling	KEGG: mmu04310; PMID: 23209147	1.7156092843070514e-4
P/Y	P/Y	Wnt4	Fzd3	3.6674734251350705e-6	0.01	WNT4_FZD3_LRP5	Wnt4 - (Fzd3+Lrp5)	WNT	Secreted Signaling	KEGG: mmu04310; PMID: 23209147	5.385431524218112e-5
P/Y	P/Y	Wnt4	Fzd4	6.008642353644133e-6	0	WNT4_FZD4_LRP5	Wnt4 - (Fzd4+Lrp5)	WNT	Secreted Signaling	KEGG: mmu04310; PMID: 23209147	8.889810109416936e-5
P/Y	A2	Wnt4	Fzd6	5.0654210964017165e-6	0	WNT4_FZD6_LRP5	Wnt4 - (Fzd6+Lrp5)	WNT	Secreted Signaling	KEGG: mmu04310; PMID: 23209147	7.477949421051474e-5
P/Y	P/Y	Wnt4	Fzd7	6.682045126025615e-6	0	WNT4_FZD7_LRP5	Wnt4 - (Fzd7+Lrp5)	WNT	Secreted Signaling	KEGG: mmu04310; PMID: 23209147	9.8977930131752e-5
P/Y	P/Y	Wnt4	Fzd8	1.9652163254936505e-6	0	WNT4_FZD8_LRP5	Wnt4 - (Fzd8+Lrp5)	WNT	Secreted Signaling	KEGG: mmu04310; PMID: 23209147	2.8374080758268857e-5
A2	P/Y	Wnt3	Lrp6	2.99526651139765e-6	0	WNT3_FZD2_LRP6	Wnt3 - (Fzd2+Lrp6)	WNT	Secreted Signaling	KEGG: mmu04310; PMID: 23209147	4.379238641407139e-5
A2	A/N	Wnt3	Lrp6	8.1295558441663e-6	0	WNT3_FZD3_LRP6	Wnt3 - (Fzd3+Lrp6)	WNT	Secreted Signaling	KEGG: mmu04310; PMID: 23209147	1.2064499354066374e-4
A2	A2	Wnt3	Lrp6	5.994248680082383e-6	0	WNT3_FZD3_LRP6	Wnt3 - (Fzd3+Lrp6)	WNT	Secreted Signaling	KEGG: mmu04310; PMID: 23209147	8.868264939917245e-5
P/Y	P/Y	Wnt4	Lrp6	1.2928968364762293e-5	0	WNT4_FZD2_LRP6	Wnt4 - (Fzd2+Lrp6)	WNT	Secreted Signaling	KEGG: mmu04310; PMID: 23209147	1.9248499728367685e-4
P/Y	A/N	Wnt4	Lrp6	3.509034450130045e-5	0	WNT4_FZD3_LRP6	Wnt4 - (Fzd3+Lrp6)	WNT	Secreted Signaling	KEGG: mmu04310; PMID: 23209147	5.242075441093702e-4
P/Y	A2	Wnt4	Lrp6	2.5873717333615513e-5	0	WNT4_FZD3_LRP6	Wnt4 - (Fzd3+Lrp6)	WNT	Secreted Signaling	KEGG: mmu04310; PMID: 23209147	3.862484652881524e-4
P/Y	P/Y	Wnt5a	Fzd2	4.1528782843806963e-7	0	WNT5A_FZD2	Wnt5a - Fzd2	ncWNT	Secreted Signaling	KEGG: mmu04310	5.1739768805449724e-6
P/Y	A/N	Wnt5a	Fzd3	3.3673317437905752e-6	0	WNT5A_FZD3	Wnt5a - Fzd3	ncWNT	Secreted Signaling	KEGG: mmu04310	4.936164464579213e-5
P/Y	A2	Wnt5a	Fzd3	1.7238056790200866e-6	0	WNT5A_FZD3	Wnt5a - Fzd3	ncWNT	Secreted Signaling	KEGG: mmu04310	2.476052562587728e-5
P/Y	P/Y	Wnt5a	Fzd3	3.539896884642831e-7	0	WNT5A_FZD3	Wnt5a - Fzd3	ncWNT	Secreted Signaling	KEGG: mmu04310	4.256435705190928e-6
P/Y	P/Y	Wnt5a	Fzd4	9.501915739854948e-7	0	WNT5A_FZD4	Wnt5a - Fzd4	ncWNT	Secreted Signaling	KEGG: mmu04310	1.3180683309169874e-5
P/Y	A2	Wnt5a	Fzd6	3.3263908181619597e-7	0	WNT5A_FZD6	Wnt5a - Fzd6	ncWNT	Secreted Signaling	KEGG: mmu04310	3.9368491610187026e-6
P/Y	P/Y	Wnt5a	Fzd7	1.175107965130751e-6	0	WNT5A_FZD7	Wnt5a - Fzd7	ncWNT	Secreted Signaling	KEGG: mmu04310	1.6547344189517307e-5
P/Y	P/Y	Wnt5a	Fzd8	1.016426537926385e-7	0	WNT5A_FZD8	Wnt5a - Fzd8	ncWNT	Secreted Signaling	KEGG: mmu04310	4.791792519161012e-7
A2	A2	Tgfa	Egfr	1.224027875351806e-5	0	TGFA_EGFR	Tgfa - Egfr	EGF	Secreted Signaling	KEGG: mmu04012	1.8217634720676788e-4
A2	P/Y	Tgfa	Egfr	8.26720305872612e-7	0	TGFA_EGFR_ERBB2	Tgfa - (Egfr+Erbb2)	EGF	Secreted Signaling	KEGG: mmu04012	1.1332503698578164e-5
A2	P/Y	Tgfa	Erbb2	8.26720305872612e-7	0	TGFA_EGFR_ERBB2	Tgfa - (Egfr+Erbb2)	EGF	Secreted Signaling	KEGG: mmu04012	1.1332503698578164e-5
P/Y	A2	Areg	Egfr	2.3712204131423397e-5	0	AREG_EGFR	Areg - Egfr	EGF	Secreted Signaling	KEGG: mmu04012	3.538938560792797e-4
P/Y	P/Y	Areg	Egfr	1.60156241137376e-6	0	AREG_EGFR_ERBB2	Areg - (Egfr+Erbb2)	EGF	Secreted Signaling	KEGG: mmu04012	2.2930727339611254e-5
P/Y	P/Y	Areg	Erbb2	1.60156241137376e-6	0	AREG_EGFR_ERBB2	Areg - (Egfr+Erbb2)	EGF	Secreted Signaling	KEGG: mmu04012	2.2930727339611254e-5
A/N	A2	Hbegf	Egfr	2.1381062190262903e-5	0.01	HBEGF_EGFR	Hbegf - Egfr	EGF	Secreted Signaling	KEGG: mmu04012	3.1900015918204607e-4
P/Y	A2	Hbegf	Egfr	1.2133753977792096e-4	0	HBEGF_EGFR	Hbegf - Egfr	EGF	Secreted Signaling	KEGG: mmu04012	0.0018152
A/N	P/Y	Hbegf	Egfr	1.4441099989604226e-6	0	HBEGF_EGFR_ERBB2	Hbegf - (Egfr+Erbb2)	EGF	Secreted Signaling	KEGG: mmu04012	2.0573900988765303e-5
A/N	P/Y	Hbegf	Erbb2	1.4441099989604226e-6	0	HBEGF_EGFR_ERBB2	Hbegf - (Egfr+Erbb2)	EGF	Secreted Signaling	KEGG: mmu04012	2.0573900988765303e-5
P/Y	P/Y	Hbegf	Egfr	8.1960889793036e-6	0.01	HBEGF_EGFR_ERBB2	Hbegf - (Egfr+Erbb2)	EGF	Secreted Signaling	KEGG: mmu04012	1.2164089473831794e-4
P/Y	P/Y	Hbegf	Erbb2	8.1960889793036e-6	0.01	HBEGF_EGFR_ERBB2	Hbegf - (Egfr+Erbb2)	EGF	Secreted Signaling	KEGG: mmu04012	1.2164089473831794e-4
A/N	A/N	Hbegf	Erbb4	7.367657120796691e-6	0	HBEGF_ERBB4	Hbegf - Erbb4	EGF	Secreted Signaling	KEGG: mmu04012	1.0924051290813153e-4
P/Y	A/N	Hbegf	Erbb4	4.1814197661836067e-5	0	HBEGF_ERBB4	Hbegf - Erbb4	EGF	Secreted Signaling	KEGG: mmu04012	6.248535365402033e-4
P/Y	A/N	Ereg	Egfr	2.9785563182394824e-6	0	EREG_EGFR	Ereg - Egfr	EGF	Secreted Signaling	KEGG: mmu04012	4.354225989673669e-5
P/Y	A2	Ereg	Egfr	1.826902605723491e-5	0	EREG_EGFR	Ereg - Egfr	EGF	Secreted Signaling	KEGG: mmu04012	2.724176479922473e-4
P/Y	P/Y	Ereg	Egfr	1.10760372101752e-6	0	EREG_EGFR	Ereg - Egfr	EGF	Secreted Signaling	KEGG: mmu04012	1.5536906947677222e-5
P/Y	P/Y	Ereg	Erbb2	1.2339146861122864e-6	0	EREG_EGFR_ERBB2	Ereg - (Egfr+Erbb2)	EGF	Secreted Signaling	KEGG: mmu04012	1.7427592561020747e-5
P/Y	A/N	Ereg	Erbb4	6.2952740223416614e-6	0	EREG_ERBB4	Ereg - Erbb4	EGF	Secreted Signaling	KEGG: mmu04012	9.318854707349092e-5
A/N	A2	Nrg1	Erbb3	7.737900295692021e-5	0	NRG1_ERBB3	Nrg1 - Erbb3	NRG	Secreted Signaling	KEGG: mmu04012	0.00115721
A/N	A/N	Nrg1	Erbb4	1.0737271185731498e-4	0	NRG1_ERBB4	Nrg1 - Erbb4	NRG	Secreted Signaling	KEGG: mmu04012	0.00160617
A2	A/N	Nrg1	Erbb4	2.3691063555323995e-5	0	NRG1_ERBB4	Nrg1 - Erbb4	NRG	Secreted Signaling	KEGG: mmu04012	3.5357741337726297e-4
A2	A2	Nrg2	Erbb3	6.485023765859906e-5	0	NRG2_ERBB3	Nrg2 - Erbb3	NRG	Secreted Signaling	KEGG: mmu04012	9.696684888890266e-4
A/N	A/N	Nrg2	Erbb4	7.445055243649735e-5	0	NRG2_ERBB4	Nrg2 - Erbb4	NRG	Secreted Signaling	KEGG: mmu04012	0.00111337
A2	A/N	Nrg2	Erbb4	8.998797392804344e-5	0	NRG2_ERBB4	Nrg2 - Erbb4	NRG	Secreted Signaling	KEGG: mmu04012	0.00134594
P/Y	P/Y	Fgf1	Fgfr1	1.1623594803742462e-5	0	FGF1_FGFR1	Fgf1 - Fgfr1	FGF	Secreted Signaling	PMC: 4393358	1.7294551383497146e-4
P/Y	A/N	Fgf1	Fgfr2	9.336869042183454e-6	0	FGF1_FGFR2	Fgf1 - Fgfr2	FGF	Secreted Signaling	PMC: 4393358	1.3871666049830442e-4
P/Y	A2	Fgf1	Fgfr2	1.3951888175686891e-5	0	FGF1_FGFR2	Fgf1 - Fgfr2	FGF	Secreted Signaling	PMC: 4393358	2.0779657192542073e-4
P/Y	P/Y	Fgf1	Fgfr2	1.976283672009139e-6	0.01	FGF1_FGFR2	Fgf1 - Fgfr2	FGF	Secreted Signaling	PMC: 4393358	2.853974232865606e-5
P/Y	P/Y	Fgf1	Fgfr3	2.872881175246974e-7	0	FGF1_FGFR3	Fgf1 - Fgfr3	FGF	Secreted Signaling	PMC: 4393358	3.258013276320479e-6
A2	P/Y	Fgf5	Fgfr1	6.191516117924879e-5	0	FGF5_FGFR1	Fgf5 - Fgfr1	FGF	Secreted Signaling	PMC: 4393358	9.257347981804876e-4
A2	A/N	Fgf5	Fgfr2	4.973499860918588e-5	0	FGF5_FGFR2	Fgf5 - Fgfr2	FGF	Secreted Signaling	PMC: 4393358	7.434160412766392e-4
A2	A2	Fgf5	Fgfr2	7.431648450051098e-5	0	FGF5_FGFR2	Fgf5 - Fgfr2	FGF	Secreted Signaling	PMC: 4393358	0.00111136
A2	P/Y	Fgf5	Fgfr3	1.5303667157650722e-6	0	FGF5_FGFR3	Fgf5 - Fgfr3	FGF	Secreted Signaling	PMC: 4393358	2.1865034608039302e-5
A2	P/Y	Fgf20	Fgfr1	1.1660774337408696e-5	0	FGF20_FGFR1	Fgf20 - Fgfr1	FGF	Secreted Signaling	PMC: 4393358	1.735020356647337e-4
A2	A/N	Fgf20	Fgfr2	9.36673426366749e-6	0.02	FGF20_FGFR2	Fgf20 - Fgfr2	FGF	Secreted Signaling	PMC: 4393358	1.391636980500864e-4
A2	A2	Fgf20	Fgfr2	1.3996514945053286e-5	0	FGF20_FGFR2	Fgf20 - Fgfr2	FGF	Secreted Signaling	PMC: 4393358	2.0846456769877056e-4
A2	P/Y	Fgf20	Fgfr3	2.882070552451087e-7	0	FGF20_FGFR3	Fgf20 - Fgfr3	FGF	Secreted Signaling	PMC: 4393358	3.271768395096088e-6
P/Y	P/Y	Clcf1	Cntfr	5.851318966784112e-7	0	CLCF1_CNTFR_LIFR	Clcf1 - (Cntfr+Lifr)	LIFR	Secreted Signaling	KEGG: mmu04060	7.716287724997977e-6
P/Y	P/Y	Clcf1	Lifr	5.851318966784112e-7	0	CLCF1_CNTFR_LIFR	Clcf1 - (Cntfr+Lifr)	LIFR	Secreted Signaling	KEGG: mmu04060	7.716287724997977e-6
A/N	P/Y	Spp1	Cd44	2.1263648012729747e-4	0	SPP1_CD44	Spp1 - Cd44	SPP1	Secreted Signaling	PMID: 21907263	0.00318181
A2	P/Y	Spp1	Cd44	2.7598783873014274e-4	0	SPP1_CD44	Spp1 - Cd44	SPP1	Secreted Signaling	PMID: 21907263	0.00413008
P/Y	P/Y	Spp1	Cd44	4.2159295318918984e-4	0	SPP1_CD44	Spp1 - Cd44	SPP1	Secreted Signaling	PMID: 21907263	0.00630957
A/N	P/Y	Spp1	Itgav	2.4005091142326095e-4	0.04	SPP1_ITGAV_ITGB1	Spp1 - (Itgav+Itgb1)	SPP1	Secreted Signaling	PMID: 21907263	0.00359216
A/N	P/Y	Spp1	Itgb1	2.4005091142326095e-4	0.04	SPP1_ITGAV_ITGB1	Spp1 - (Itgav+Itgb1)	SPP1	Secreted Signaling	PMID: 21907263	0.00359216
A2	P/Y	Spp1	Itgav	3.115673799818898e-4	0	SPP1_ITGAV_ITGB1	Spp1 - (Itgav+Itgb1)	SPP1	Secreted Signaling	PMID: 21907263	0.00466265
A2	P/Y	Spp1	Itgb1	3.115673799818898e-4	0	SPP1_ITGAV_ITGB1	Spp1 - (Itgav+Itgb1)	SPP1	Secreted Signaling	PMID: 21907263	0.00466265
P/Y	P/Y	Spp1	Itgav	4.759345417491039e-4	0	SPP1_ITGAV_ITGB1	Spp1 - (Itgav+Itgb1)	SPP1	Secreted Signaling	PMID: 21907263	0.00712298
P/Y	P/Y	Spp1	Itgb1	4.759345417491039e-4	0	SPP1_ITGAV_ITGB1	Spp1 - (Itgav+Itgb1)	SPP1	Secreted Signaling	PMID: 21907263	0.00712298
A/N	P/Y	Spp1	Itgb5	7.909385057628009e-5	0	SPP1_ITGAV_ITGB5	Spp1 - (Itgav+Itgb5)	SPP1	Secreted Signaling	PMID: 21907263	0.00118287
A2	P/Y	Spp1	Itgb5	1.0266257974857592e-4	0	SPP1_ITGAV_ITGB5	Spp1 - (Itgav+Itgb5)	SPP1	Secreted Signaling	PMID: 21907263	0.00153566
P/Y	P/Y	Spp1	Itgb5	1.568394449338531e-4	0	SPP1_ITGAV_ITGB5	Spp1 - (Itgav+Itgb5)	SPP1	Secreted Signaling	PMID: 21907263	0.00234661
A2	A2	Spp1	Itga9	1.3833073500948309e-4	0.02	SPP1_ITGA9_ITGB1	Spp1 - (Itga9+Itgb1)	SPP1	Secreted Signaling	PMID: 21907263	0.00206956
A2	A2	Spp1	Itgb1	1.3833073500948309e-4	0.02	SPP1_ITGA9_ITGB1	Spp1 - (Itga9+Itgb1)	SPP1	Secreted Signaling	PMID: 21907263	0.00206956
P/Y	A2	Spp1	Itga9	2.113263405490281e-4	0.03	SPP1_ITGA9_ITGB1	Spp1 - (Itga9+Itgb1)	SPP1	Secreted Signaling	PMID: 21907263	0.0031622
P/Y	A2	Spp1	Itgb1	2.113263405490281e-4	0.03	SPP1_ITGA9_ITGB1	Spp1 - (Itga9+Itgb1)	SPP1	Secreted Signaling	PMID: 21907263	0.0031622
A/N	P/Y	Spp1	Itga5	7.472384097605662e-5	0.04	SPP1_ITGA5_ITGB1	Spp1 - (Itga5+Itgb1)	SPP1	Secreted Signaling	PMID: 21907263	0.00111746
A2	P/Y	Spp1	Itga5	9.699050201517705e-5	0.01	SPP1_ITGA5_ITGB1	Spp1 - (Itga5+Itgb1)	SPP1	Secreted Signaling	PMID: 21907263	0.00145076
P/Y	P/Y	Spp1	Itga5	1.481745546936722e-4	0	SPP1_ITGA5_ITGB1	Spp1 - (Itga5+Itgb1)	SPP1	Secreted Signaling	PMID: 21907263	0.00221691
A/N	P/Y	Nampt	Itga5	1.1693269005986636e-4	0	NAMPT_ITGA5_ITGB1	Nampt - (Itga5+Itgb1)	VISFATIN	Secreted Signaling	PMID: 28490838	0.00174926
A/N	P/Y	Nampt	Itgb1	1.1693269005986636e-4	0	NAMPT_ITGA5_ITGB1	Nampt - (Itga5+Itgb1)	VISFATIN	Secreted Signaling	PMID: 28490838	0.00174926
A2	P/Y	Nampt	Itga5	8.271222677411436e-5	0.03	NAMPT_ITGA5_ITGB1	Nampt - (Itga5+Itgb1)	VISFATIN	Secreted Signaling	PMID: 28490838	0.00123704
A2	P/Y	Nampt	Itgb1	8.271222677411436e-5	0.03	NAMPT_ITGA5_ITGB1	Nampt - (Itga5+Itgb1)	VISFATIN	Secreted Signaling	PMID: 28490838	0.00123704
P/Y	P/Y	Nampt	Itga5	1.6884542540125823e-4	0	NAMPT_ITGA5_ITGB1	Nampt - (Itga5+Itgb1)	VISFATIN	Secreted Signaling	PMID: 28490838	0.00252632
P/Y	P/Y	Nampt	Itgb1	1.6884542540125823e-4	0	NAMPT_ITGA5_ITGB1	Nampt - (Itga5+Itgb1)	VISFATIN	Secreted Signaling	PMID: 28490838	0.00252632
P/Y	P/Y	Angptl2	Itga5	2.042424020518103e-5	0	ANGPTL2_ITGA5_ITGB1	Angptl2 - (Itga5+Itgb1)	ANGPTL	Secreted Signaling	PMID: 24478758	3.0467796981101383e-4
P/Y	P/Y	Angptl2	Itgb1	2.042424020518103e-5	0	ANGPTL2_ITGA5_ITGB1	Angptl2 - (Itga5+Itgb1)	ANGPTL	Secreted Signaling	PMID: 24478758	3.0467796981101383e-4
P/Y	P/Y	Angptl2	Tlr4	2.4054377052329435e-6	0	ANGPTL2_TLR4	Angptl2 - Tlr4	ANGPTL	Secreted Signaling	PMID: 24478758	3.4963534245025596e-5
P/Y	P/Y	Angpt2	Itga5	1.935080803209758e-5	0	ANGPT2_ITGA5_ITGB1	Angpt2 - (Itga5+Itgb1)	ANGPT	Secreted Signaling	PMID: 20651738; PMID: 25635707	2.886103009033598e-4
P/Y	P/Y	Angpt2	Itgb1	1.935080803209758e-5	0	ANGPT2_ITGA5_ITGB1	Angpt2 - (Itga5+Itgb1)	ANGPT	Secreted Signaling	PMID: 20651738; PMID: 25635707	2.886103009033598e-4
A/N	A/N	Ptn	Sdc1	1.1961521835714264e-4	0	PTN_SDC1	Ptn - Sdc1	PTN	Secreted Signaling	PMID: 28356350; PMID: 25620911	0.00178942
A/N	A2	Ptn	Sdc1	7.245559342390958e-5	0	PTN_SDC1	Ptn - Sdc1	PTN	Secreted Signaling	PMID: 28356350; PMID: 25620911	0.00108351
A/N	P/Y	Ptn	Sdc1	0.0011129	0	PTN_SDC1	Ptn - Sdc1	PTN	Secreted Signaling	PMID: 28356350; PMID: 25620911	0.0166574
A2	P/Y	Ptn	Sdc1	3.233133998810989e-4	0	PTN_SDC1	Ptn - Sdc1	PTN	Secreted Signaling	PMID: 28356350; PMID: 25620911	0.00483847
A/N	A/N	Ptn	Sdc2	2.1987846290188751e-4	0	PTN_SDC2	Ptn - Sdc2	PTN	Secreted Signaling	PMID: 28356350; PMID: 25620911	0.00329021
A2	A/N	Ptn	Sdc2	6.383725670329011e-5	0	PTN_SDC2	Ptn - Sdc2	PTN	Secreted Signaling	PMID: 28356350; PMID: 25620911	9.545056840022404e-4
A/N	P/Y	Ptn	Sdc2	5.543379572817956e-4	0	PTN_SDC2	Ptn - Sdc2	PTN	Secreted Signaling	PMID: 28356350; PMID: 25620911	0.00829657
A2	P/Y	Ptn	Sdc2	1.6097901207835658e-4	0.01	PTN_SDC2	Ptn - Sdc2	PTN	Secreted Signaling	PMID: 28356350; PMID: 25620911	0.00240857
A/N	A/N	Ptn	Sdc3	6.314138520068042e-5	0	PTN_SDC3	Ptn - Sdc3	PTN	Secreted Signaling	PMID: 28356350; PMID: 25620911	9.440895317882756e-4
A2	A/N	Ptn	Sdc3	1.832978257291245e-5	0	PTN_SDC3	Ptn - Sdc3	PTN	Secreted Signaling	PMID: 28356350; PMID: 25620911	2.733270818646132e-4
A/N	P/Y	Ptn	Sdc3	3.309570552630266e-5	0	PTN_SDC3	Ptn - Sdc3	PTN	Secreted Signaling	PMID: 28356350; PMID: 25620911	4.943507916808445e-4
A/N	A2	Ptn	Sdc4	0.00106689	0	PTN_SDC4	Ptn - Sdc4	PTN	Secreted Signaling	PMID: 28356350; PMID: 25620911	0.0159687
A/N	P/Y	Ptn	Sdc4	0.00196377	0	PTN_SDC4	Ptn - Sdc4	PTN	Secreted Signaling	PMID: 28356350; PMID: 25620911	0.0293936
A2	P/Y	Ptn	Sdc4	5.708470955763906e-4	0.04	PTN_SDC4	Ptn - Sdc4	PTN	Secreted Signaling	PMID: 28356350; PMID: 25620911	0.00854368
A/N	A/N	Ptn	Ncl	0.0223426	0	PTN_NCL	Ptn - Ncl	PTN	Secreted Signaling	PMID: 28356350; PMID: 25620911	0.3344334683651307
A/N	A2	Ptn	Ncl	0.017806	0	PTN_NCL	Ptn - Ncl	PTN	Secreted Signaling	PMID: 28356350; PMID: 25620911	0.2665279596095701
A/N	P/Y	Ptn	Ncl	0.066807	0	PTN_NCL	Ptn - Ncl	PTN	Secreted Signaling	PMID: 28356350; PMID: 25620911	1
A2	P/Y	Ptn	Ncl	0.0203583	0	PTN_NCL	Ptn - Ncl	PTN	Secreted Signaling	PMID: 28356350; PMID: 25620911	0.3047323177622701
A/N	A2	Kitl	Kit	3.5055191719384043e-5	0	KITL_KIT	Kitl - Kit	KIT	Secreted Signaling	KEGG: mmu04080	5.236813597120894e-4
P/Y	A2	Kitl	Kit	5.0082651204093795e-5	0	KITL_KIT	Kitl - Kit	KIT	Secreted Signaling	KEGG: mmu04080	7.486198789572459e-4
P/Y	A/N	Sema3d	Nrp1	6.42010372196523e-6	0	SEMA3D_NRP1_PLXNA2	Sema3d - (Nrp1+Plxna2)	SEMA3	Secreted Signaling	PMID: 27533782	9.505706036542244e-5
P/Y	A/N	Sema3d	Plxna2	6.42010372196523e-6	0	SEMA3D_NRP1_PLXNA2	Sema3d - (Nrp1+Plxna2)	SEMA3	Secreted Signaling	PMID: 27533782	9.505706036542244e-5
P/Y	P/Y	Sema3d	Nrp1	4.368677734977854e-6	0.01	SEMA3D_NRP1_PLXNA2	Sema3d - (Nrp1+Plxna2)	SEMA3	Secreted Signaling	PMID: 27533782	6.435029157835714e-5
P/Y	P/Y	Sema3d	Plxna2	4.368677734977854e-6	0.01	SEMA3D_NRP1_PLXNA2	Sema3d - (Nrp1+Plxna2)	SEMA3	Secreted Signaling	PMID: 27533782	6.435029157835714e-5
P/Y	P/Y	Sema3d	Plxna3	1.883168186098622e-6	0.01	SEMA3D_NRP1_PLXNA3	Sema3d - (Nrp1+Plxna3)	SEMA3	Secreted Signaling	PMID: 27533782	2.7145943227695817e-5
P/Y	A/N	Sema3d	Plxna4	4.698493686859067e-6	0	SEMA3D_NRP1_PLXNA4	Sema3d - (Nrp1+Plxna4)	SEMA3	Secreted Signaling	PMID: 27533782	6.928714147737551e-5
P/Y	P/Y	Sema3d	Plxna4	6.550376904865647e-6	0	SEMA3D_NRP1_PLXNA4	Sema3d - (Nrp1+Plxna4)	SEMA3	Secreted Signaling	PMID: 27533782	9.700705443386692e-5
P/Y	P/Y	Sema3d	Nrp2	2.5644002854428966e-6	0.01	SEMA3D_NRP2_PLXNA2	Sema3d - (Nrp2+Plxna2)	SEMA3	Secreted Signaling	PMID: 27533782	3.734296554172603e-5
A/N	P/Y	Gas6	Axl	1.1996867771283826e-5	0	GAS6_AXL	Gas6 - Axl	GAS	Secreted Signaling	PMID: 27801848	1.7853285004961448e-4
P/Y	P/Y	Gas6	Axl	1.5654343064067666e-6	0.01	GAS6_AXL	Gas6 - Axl	GAS	Secreted Signaling	PMID: 27801848	2.2389943819770272e-5
A2	P/Y	Col6a5	Itga1	2.0265844462281115e-5	0	COL6A5_ITGA1_ITGB1	Col6a5 - (Itga1+Itgb1)	COLLAGEN	ECM-Receptor	KEGG: mmu04512	3.0230702321828e-4
A2	P/Y	Col6a5	Itgb1	2.0265844462281115e-5	0	COL6A5_ITGA1_ITGB1	Col6a5 - (Itga1+Itgb1)	COLLAGEN	ECM-Receptor	KEGG: mmu04512	3.0230702321828e-4
A2	P/Y	Col6a5	Itga2	1.4940441556881192e-5	0	COL6A5_ITGA2_ITGB1	Col6a5 - (Itga2+Itgb1)	COLLAGEN	ECM-Receptor	KEGG: mmu04512	2.2259373268216013e-4
P/Y	A2	Fn1	Itga3	3.019315850574429e-5	0	FN1_ITGA3_ITGB1	Fn1 - (Itga3+Itgb1)	FN1	ECM-Receptor	KEGG: mmu04512	4.50904018158803e-4
P/Y	A2	Fn1	Itgb1	3.019315850574429e-5	0	FN1_ITGA3_ITGB1	Fn1 - (Itga3+Itgb1)	FN1	ECM-Receptor	KEGG: mmu04512	4.50904018158803e-4
P/Y	P/Y	Fn1	Itga3	9.180825903335756e-5	0.01	FN1_ITGA3_ITGB1	Fn1 - (Itga3+Itgb1)	FN1	ECM-Receptor	KEGG: mmu04512	0.00137319
P/Y	P/Y	Fn1	Itgb1	9.180825903335756e-5	0.01	FN1_ITGA3_ITGB1	Fn1 - (Itga3+Itgb1)	FN1	ECM-Receptor	KEGG: mmu04512	0.00137319
A2	P/Y	Fn1	Itga5	1.597020610253334e-5	0.01	FN1_ITGA5_ITGB1	Fn1 - (Itga5+Itgb1)	FN1	ECM-Receptor	KEGG: mmu04512	2.380077627320059e-4
A2	P/Y	Fn1	Itgb1	1.597020610253334e-5	0.01	FN1_ITGA5_ITGB1	Fn1 - (Itga5+Itgb1)	FN1	ECM-Receptor	KEGG: mmu04512	2.380077627320059e-4
P/Y	P/Y	Fn1	Itga5	1.0521169097287434e-4	0	FN1_ITGA5_ITGB1	Fn1 - (Itga5+Itgb1)	FN1	ECM-Receptor	KEGG: mmu04512	0.00157382
P/Y	P/Y	Lama5	Itga1	4.7158983402323656e-5	0	LAMA5_ITGA1_ITGB1	Lama5 - (Itga1+Itgb1)	LAMININ	ECM-Receptor	KEGG: mmu04512	7.048569590329525e-4
P/Y	P/Y	Lama5	Itgb1	4.7158983402323656e-5	0	LAMA5_ITGA1_ITGB1	Lama5 - (Itga1+Itgb1)	LAMININ	ECM-Receptor	KEGG: mmu04512	7.048569590329525e-4
P/Y	P/Y	Lamb1	Itga1	2.7991265334818113e-5	0	LAMB1_ITGA1_ITGB1	Lamb1 - (Itga1+Itgb1)	LAMININ	ECM-Receptor	KEGG: mmu04512	4.179449814095701e-4
P/Y	P/Y	Lamb1	Itgb1	2.7991265334818113e-5	0	LAMB1_ITGA1_ITGB1	Lamb1 - (Itga1+Itgb1)	LAMININ	ECM-Receptor	KEGG: mmu04512	4.179449814095701e-4
A/N	P/Y	Lamc1	Itga1	5.3393499618493714e-5	0	LAMC1_ITGA1_ITGB1	Lamc1 - (Itga1+Itgb1)	LAMININ	ECM-Receptor	KEGG: mmu04512	7.981783116742366e-4
A/N	P/Y	Lamc1	Itgb1	5.3393499618493714e-5	0	LAMC1_ITGA1_ITGB1	Lamc1 - (Itga1+Itgb1)	LAMININ	ECM-Receptor	KEGG: mmu04512	7.981783116742366e-4
A2	P/Y	Lamc1	Itga1	1.9771056548106236e-5	0	LAMC1_ITGA1_ITGB1	Lamc1 - (Itga1+Itgb1)	LAMININ	ECM-Receptor	KEGG: mmu04512	2.949007905900659e-4
A2	P/Y	Lamc1	Itgb1	1.9771056548106236e-5	0	LAMC1_ITGA1_ITGB1	Lamc1 - (Itga1+Itgb1)	LAMININ	ECM-Receptor	KEGG: mmu04512	2.949007905900659e-4
P/Y	P/Y	Lamc1	Itga1	2.024330374204983e-4	0	LAMC1_ITGA1_ITGB1	Lamc1 - (Itga1+Itgb1)	LAMININ	ECM-Receptor	KEGG: mmu04512	0.00302908
P/Y	P/Y	Lamc1	Itgb1	2.024330374204983e-4	0	LAMC1_ITGA1_ITGB1	Lamc1 - (Itga1+Itgb1)	LAMININ	ECM-Receptor	KEGG: mmu04512	0.00302908
P/Y	P/Y	Lamc2	Itga1	3.0256551415578486e-6	0.01	LAMC2_ITGA1_ITGB1	Lamc2 - (Itga1+Itgb1)	LAMININ	ECM-Receptor	KEGG: mmu04512	4.424725860834208e-5
P/Y	P/Y	Lamc2	Itgb1	3.0256551415578486e-6	0.01	LAMC2_ITGA1_ITGB1	Lamc2 - (Itga1+Itgb1)	LAMININ	ECM-Receptor	KEGG: mmu04512	4.424725860834208e-5
P/Y	P/Y	Lama5	Itga2	3.47669210638528e-5	0	LAMA5_ITGA2_ITGB1	Lama5 - (Itga2+Itgb1)	LAMININ	ECM-Receptor	KEGG: mmu04512	5.193663805592256e-4
P/Y	P/Y	Lamb1	Itga2	2.0635839459451287e-5	0	LAMB1_ITGA2_ITGB1	Lamb1 - (Itga2+Itgb1)	LAMININ	ECM-Receptor	KEGG: mmu04512	3.078452931351832e-4
A/N	P/Y	Lamc1	Itga2	3.9363245216961126e-5	0	LAMC1_ITGA2_ITGB1	Lamc1 - (Itga2+Itgb1)	LAMININ	ECM-Receptor	KEGG: mmu04512	5.881664561823145e-4
A2	P/Y	Lamc1	Itga2	1.4575670755673837e-5	0	LAMC1_ITGA2_ITGB1	Lamc1 - (Itga2+Itgb1)	LAMININ	ECM-Receptor	KEGG: mmu04512	2.1713366113973223e-4
P/Y	P/Y	Lamc1	Itga2	1.4924538468252127e-4	0	LAMC1_ITGA2_ITGB1	Lamc1 - (Itga2+Itgb1)	LAMININ	ECM-Receptor	KEGG: mmu04512	0.00223294
P/Y	P/Y	Lamc2	Itga2	2.2305716943002582e-6	0	LAMC2_ITGA2_ITGB1	Lamc2 - (Itga2+Itgb1)	LAMININ	ECM-Receptor	KEGG: mmu04512	3.2346052454073005e-5
P/Y	A2	Lama5	Itga3	1.1254821108442948e-5	0	LAMA5_ITGA3_ITGB1	Lama5 - (Itga3+Itgb1)	LAMININ	ECM-Receptor	KEGG: mmu04512	1.674255249744698e-4
P/Y	A2	Lama5	Itgb1	1.1254821108442948e-5	0	LAMA5_ITGA3_ITGB1	Lama5 - (Itga3+Itgb1)	LAMININ	ECM-Receptor	KEGG: mmu04512	1.674255249744698e-4
P/Y	P/Y	Lama5	Itga3	3.4223828158510526e-5	0	LAMA5_ITGA3_ITGB1	Lama5 - (Itga3+Itgb1)	LAMININ	ECM-Receptor	KEGG: mmu04512	5.112370946965992e-4
P/Y	A2	Lamb1	Itga3	6.6802136871592034e-6	0	LAMB1_ITGA3_ITGB1	Lamb1 - (Itga3+Itgb1)	LAMININ	ECM-Receptor	KEGG: mmu04512	9.89505162400614e-5
P/Y	A2	Lamb1	Itgb1	6.6802136871592034e-6	0	LAMB1_ITGA3_ITGB1	Lamb1 - (Itga3+Itgb1)	LAMININ	ECM-Receptor	KEGG: mmu04512	9.89505162400614e-5
P/Y	P/Y	Lamb1	Itga3	2.0313483220695656e-5	0	LAMB1_ITGA3_ITGB1	Lamb1 - (Itga3+Itgb1)	LAMININ	ECM-Receptor	KEGG: mmu04512	3.0302010394808813e-4
A/N	A2	Lamc1	Itga3	1.2742792480895704e-5	0.02	LAMC1_ITGA3_ITGB1	Lamc1 - (Itga3+Itgb1)	LAMININ	ECM-Receptor	KEGG: mmu04512	1.89698223665773e-4
A/N	A2	Lamc1	Itgb1	1.2742792480895704e-5	0.02	LAMC1_ITGA3_ITGB1	Lamc1 - (Itga3+Itgb1)	LAMININ	ECM-Receptor	KEGG: mmu04512	1.89698223665773e-4
P/Y	A2	Lamc1	Itga3	4.831777196545797e-5	0	LAMC1_ITGA3_ITGB1	Lamc1 - (Itga3+Itgb1)	LAMININ	ECM-Receptor	KEGG: mmu04512	7.22202285019349e-4
P/Y	A2	Lamc1	Itgb1	4.831777196545797e-5	0	LAMC1_ITGA3_ITGB1	Lamc1 - (Itga3+Itgb1)	LAMININ	ECM-Receptor	KEGG: mmu04512	7.22202285019349e-4
A/N	P/Y	Lamc1	Itga3	3.874835606870709e-5	0.01	LAMC1_ITGA3_ITGB1	Lamc1 - (Itga3+Itgb1)	LAMININ	ECM-Receptor	KEGG: mmu04512	5.789624882961319e-4
P/Y	P/Y	Lamc1	Itga3	1.4691429027558105e-4	0	LAMC1_ITGA3_ITGB1	Lamc1 - (Itga3+Itgb1)	LAMININ	ECM-Receptor	KEGG: mmu04512	0.00219804
P/Y	A2	Lamc2	Itga3	7.22069490765415e-7	0	LAMC2_ITGA3_ITGB1	Lamc2 - (Itga3+Itgb1)	LAMININ	ECM-Receptor	KEGG: mmu04512	9.766038028718052e-6
P/Y	A2	Lamc2	Itgb1	7.22069490765415e-7	0	LAMC2_ITGA3_ITGB1	Lamc2 - (Itga3+Itgb1)	LAMININ	ECM-Receptor	KEGG: mmu04512	9.766038028718052e-6
P/Y	P/Y	Lamc2	Itga3	2.195726892822958e-6	0.01	LAMC2_ITGA3_ITGB1	Lamc2 - (Itga3+Itgb1)	LAMININ	ECM-Receptor	KEGG: mmu04512	3.18244780618299e-5
A2	A2	Thbs1	Itga3	3.4314765411167025e-6	0.01	THBS1_ITGA3_ITGB1	Thbs1 - (Itga3+Itgb1)	THBS	ECM-Receptor	KEGG: mmu04512	5.032179601019945e-5
A2	A2	Thbs1	Itgb1	3.4314765411167025e-6	0.01	THBS1_ITGA3_ITGB1	Thbs1 - (Itga3+Itgb1)	THBS	ECM-Receptor	KEGG: mmu04512	5.032179601019945e-5
P/Y	A2	Thbs1	Itga3	5.953177049771032e-6	0.03	THBS1_ITGA3_ITGB1	Thbs1 - (Itga3+Itgb1)	THBS	ECM-Receptor	KEGG: mmu04512	8.80678687228632e-5
P/Y	A2	Thbs1	Itgb1	5.953177049771032e-6	0.03	THBS1_ITGA3_ITGB1	Thbs1 - (Itga3+Itgb1)	THBS	ECM-Receptor	KEGG: mmu04512	8.80678687228632e-5
A2	P/Y	Thbs1	Itga3	1.0434651729401007e-5	0.04	THBS1_ITGA3_ITGB1	Thbs1 - (Itga3+Itgb1)	THBS	ECM-Receptor	KEGG: mmu04512	1.551488200637278e-4
A2	P/Y	Thbs1	Itgb1	1.0434651729401007e-5	0.04	THBS1_ITGA3_ITGB1	Thbs1 - (Itga3+Itgb1)	THBS	ECM-Receptor	KEGG: mmu04512	1.551488200637278e-4
A/N	A2	Thbs3	Itga3	1.9729437019379376e-6	0	THBS3_ITGA3_ITGB1	Thbs3 - (Itga3+Itgb1)	THBS	ECM-Receptor	KEGG: mmu04512	2.8489747988434836e-5
A/N	A2	Thbs3	Itgb1	1.9729437019379376e-6	0	THBS3_ITGA3_ITGB1	Thbs3 - (Itga3+Itgb1)	THBS	ECM-Receptor	KEGG: mmu04512	2.8489747988434836e-5
P/Y	A2	Thbs3	Itga3	1.8191732892479997e-6	0.01	THBS3_ITGA3_ITGB1	Thbs3 - (Itga3+Itgb1)	THBS	ECM-Receptor	KEGG: mmu04512	2.6188035648475773e-5
P/Y	A2	Thbs3	Itgb1	1.8191732892479997e-6	0.01	THBS3_ITGA3_ITGB1	Thbs3 - (Itga3+Itgb1)	THBS	ECM-Receptor	KEGG: mmu04512	2.6188035648475773e-5
A/N	P/Y	Thbs3	Itga3	5.999470328800173e-6	0	THBS3_ITGA3_ITGB1	Thbs3 - (Itga3+Itgb1)	THBS	ECM-Receptor	KEGG: mmu04512	8.876080964520693e-5
A/N	P/Y	Thbs3	Itgb1	5.999470328800173e-6	0	THBS3_ITGA3_ITGB1	Thbs3 - (Itga3+Itgb1)	THBS	ECM-Receptor	KEGG: mmu04512	8.876080964520693e-5
P/Y	P/Y	Thbs3	Itga3	5.531875839232217e-6	0.01	THBS3_ITGA3_ITGB1	Thbs3 - (Itga3+Itgb1)	THBS	ECM-Receptor	KEGG: mmu04512	8.176162177864637e-5
P/Y	P/Y	Thbs3	Itgb1	5.531875839232217e-6	0.01	THBS3_ITGA3_ITGB1	Thbs3 - (Itga3+Itgb1)	THBS	ECM-Receptor	KEGG: mmu04512	8.176162177864637e-5
A2	A2	Col6a5	Itga3	4.836486441512291e-6	0.02	COL6A5_ITGA3_ITGB1	Col6a5 - (Itga3+Itgb1)	COLLAGEN	ECM-Receptor	KEGG: mmu04512	7.135268595146569e-5
A2	A2	Col6a5	Itgb1	4.836486441512291e-6	0.02	COL6A5_ITGA3_ITGB1	Col6a5 - (Itga3+Itgb1)	COLLAGEN	ECM-Receptor	KEGG: mmu04512	7.135268595146569e-5
A2	P/Y	Col6a5	Itga3	1.4707052866442132e-5	0.04	COL6A5_ITGA3_ITGB1	Col6a5 - (Itga3+Itgb1)	COLLAGEN	ECM-Receptor	KEGG: mmu04512	2.191002541943729e-4
P/Y	A/N	Lama5	Itga6	6.24310432056531e-5	0.03	LAMA5_ITGA6_ITGB1	Lama5 - (Itga6+Itgb1)	LAMININ	ECM-Receptor	KEGG: mmu04512	9.334567780163108e-4
P/Y	A/N	Lama5	Itgb1	6.24310432056531e-5	0.03	LAMA5_ITGA6_ITGB1	Lama5 - (Itga6+Itgb1)	LAMININ	ECM-Receptor	KEGG: mmu04512	9.334567780163108e-4
P/Y	A2	Lama5	Itga6	1.310114509730774e-4	0.01	LAMA5_ITGA6_ITGB1	Lama5 - (Itga6+Itgb1)	LAMININ	ECM-Receptor	KEGG: mmu04512	0.00196
P/Y	P/Y	Lama5	Itga6	7.823749000508576e-5	0.02	LAMA5_ITGA6_ITGB1	Lama5 - (Itga6+Itgb1)	LAMININ	ECM-Receptor	KEGG: mmu04512	0.00117006
P/Y	A/N	Lamb1	Itga6	3.705624289217124e-5	0	LAMB1_ITGA6_ITGB1	Lamb1 - (Itga6+Itgb1)	LAMININ	ECM-Receptor	KEGG: mmu04512	5.536340931197902e-4
P/Y	A/N	Lamb1	Itgb1	3.705624289217124e-5	0	LAMB1_ITGA6_ITGB1	Lamb1 - (Itga6+Itgb1)	LAMININ	ECM-Receptor	KEGG: mmu04512	5.536340931197902e-4
P/Y	A2	Lamb1	Itga6	7.776463815436535e-5	0	LAMB1_ITGA6_ITGB1	Lamb1 - (Itga6+Itgb1)	LAMININ	ECM-Receptor	KEGG: mmu04512	0.00116298
P/Y	P/Y	Lamb1	Itga6	4.643853299606066e-5	0	LAMB1_ITGA6_ITGB1	Lamb1 - (Itga6+Itgb1)	LAMININ	ECM-Receptor	KEGG: mmu04512	6.940728975128226e-4
P/Y	A/N	Lamc1	Itga6	2.6797588280933756e-4	0	LAMC1_ITGA6_ITGB1	Lamc1 - (Itga6+Itgb1)	LAMININ	ECM-Receptor	KEGG: mmu04512	0.00401015
P/Y	A/N	Lamc1	Itgb1	2.6797588280933756e-4	0	LAMC1_ITGA6_ITGB1	Lamc1 - (Itga6+Itgb1)	LAMININ	ECM-Receptor	KEGG: mmu04512	0.00401015
A/N	A2	Lamc1	Itga6	1.4832979435603464e-4	0.02	LAMC1_ITGA6_ITGB1	Lamc1 - (Itga6+Itgb1)	LAMININ	ECM-Receptor	KEGG: mmu04512	0.00221923
P/Y	A2	Lamc1	Itga6	5.622200380727975e-4	0	LAMC1_ITGA6_ITGB1	Lamc1 - (Itga6+Itgb1)	LAMININ	ECM-Receptor	KEGG: mmu04512	0.00841455
P/Y	P/Y	Lamc1	Itga6	3.358052068249603e-4	0	LAMC1_ITGA6_ITGB1	Lamc1 - (Itga6+Itgb1)	LAMININ	ECM-Receptor	KEGG: mmu04512	0.00502546
P/Y	A/N	Lamc2	Itga6	4.005546624056315e-6	0.04	LAMC2_ITGA6_ITGB1	Lamc2 - (Itga6+Itgb1)	LAMININ	ECM-Receptor	KEGG: mmu04512	5.8914763739093946e-5
P/Y	A/N	Lamc2	Itgb1	4.005546624056315e-6	0.04	LAMC2_ITGA6_ITGB1	Lamc2 - (Itga6+Itgb1)	LAMININ	ECM-Receptor	KEGG: mmu04512	5.8914763739093946e-5
P/Y	A2	Lamc2	Itga6	8.406173155873517e-6	0.02	LAMC2_ITGA6_ITGB1	Lamc2 - (Itga6+Itgb1)	LAMININ	ECM-Receptor	KEGG: mmu04512	1.2478553962274152e-4
P/Y	P/Y	Lamc2	Itga6	5.01975513949036e-6	0.04	LAMC2_ITGA6_ITGB1	Lamc2 - (Itga6+Itgb1)	LAMININ	ECM-Receptor	KEGG: mmu04512	7.409594335895495e-5
A2	A2	Tnr	Itga9	1.6334913850905074e-5	0	TNR_ITGA9_ITGB1	Tnr - (Itga9+Itgb1)	TENASCIN	ECM-Receptor	KEGG: mmu04512	2.434668904680976e-4
A2	A2	Tnr	Itgb1	1.6334913850905074e-5	0	TNR_ITGA9_ITGB1	Tnr - (Itga9+Itgb1)	TENASCIN	ECM-Receptor	KEGG: mmu04512	2.434668904680976e-4
A2	A2	Col6a5	Itga9	2.4039039124577277e-5	0	COL6A5_ITGA9_ITGB1	Col6a5 - (Itga9+Itgb1)	COLLAGEN	ECM-Receptor	KEGG: mmu04512	3.587860854991852e-4
P/Y	A2	Lama5	Itga9	5.593899493200657e-5	0.01	LAMA5_ITGA9_ITGB1	Lama5 - (Itga9+Itgb1)	LAMININ	ECM-Receptor	KEGG: mmu04512	8.36280556910676e-4
P/Y	P/Y	Lama5	Itga9	3.566569028445136e-5	0.01	LAMA5_ITGA9_ITGB1	Lama5 - (Itga9+Itgb1)	LAMININ	ECM-Receptor	KEGG: mmu04512	5.32819607156194e-4
P/Y	A2	Lamb1	Itga9	3.320276911816811e-5	0	LAMB1_ITGA9_ITGB1	Lamb1 - (Itga9+Itgb1)	LAMININ	ECM-Receptor	KEGG: mmu04512	4.959533729983178e-4
P/Y	P/Y	Lamb1	Itga9	2.116930994380026e-5	0	LAMB1_ITGA9_ITGB1	Lamb1 - (Itga9+Itgb1)	LAMININ	ECM-Receptor	KEGG: mmu04512	3.1583054579432696e-4
A/N	A2	Lamc1	Itga9	6.333417351386658e-5	0.02	LAMC1_ITGA9_ITGB1	Lamc1 - (Itga9+Itgb1)	LAMININ	ECM-Receptor	KEGG: mmu04512	9.469752835509064e-4
P/Y	A2	Lamc1	Itga9	2.4011487253172708e-4	0	LAMC1_ITGA9_ITGB1	Lamc1 - (Itga9+Itgb1)	LAMININ	ECM-Receptor	KEGG: mmu04512	0.00359312
P/Y	P/Y	Lamc1	Itga9	1.5310311498134367e-4	0.01	LAMC1_ITGA9_ITGB1	Lamc1 - (Itga9+Itgb1)	LAMININ	ECM-Receptor	KEGG: mmu04512	0.00229068
P/Y	A2	Lamc2	Itga9	3.5889980272932792e-6	0.02	LAMC2_ITGA9_ITGB1	Lamc2 - (Itga9+Itgb1)	LAMININ	ECM-Receptor	KEGG: mmu04512	5.267965629163343e-5
P/Y	P/Y	Lamc2	Itga9	2.288236740220497e-6	0.03	LAMC2_ITGA9_ITGB1	Lamc2 - (Itga9+Itgb1)	LAMININ	ECM-Receptor	KEGG: mmu04512	3.3209211663033136e-5
P/Y	A/N	Fn1	Itgav	1.1688615645659806e-4	0.02	FN1_ITGAV_ITGB1	Fn1 - (Itgav+Itgb1)	FN1	ECM-Receptor	KEGG: mmu04512	0.00174857
P/Y	A/N	Fn1	Itgb1	1.1688615645659806e-4	0.02	FN1_ITGAV_ITGB1	Fn1 - (Itgav+Itgb1)	FN1	ECM-Receptor	KEGG: mmu04512	0.00174857
P/Y	A2	Fn1	Itgav	1.2214048193338295e-4	0.01	FN1_ITGAV_ITGB1	Fn1 - (Itgav+Itgb1)	FN1	ECM-Receptor	KEGG: mmu04512	0.00182722
A2	P/Y	Fn1	Itgav	5.131107998830243e-5	0	FN1_ITGAV_ITGB1	Fn1 - (Itgav+Itgb1)	FN1	ECM-Receptor	KEGG: mmu04512	7.670076145554801e-4
P/Y	P/Y	Fn1	Itgav	3.379705636620291e-4	0	FN1_ITGAV_ITGB1	Fn1 - (Itgav+Itgb1)	FN1	ECM-Receptor	KEGG: mmu04512	0.00505787
A/N	P/Y	Fn1	Cd44	3.160061064651615e-5	0	FN1_CD44	Fn1 - Cd44	FN1	ECM-Receptor	KEGG: mmu04512	4.719714647738329e-4
A2	P/Y	Fn1	Cd44	4.54502428283388e-5	0	FN1_CD44	Fn1 - Cd44	FN1	ECM-Receptor	KEGG: mmu04512	6.792796766668043e-4
P/Y	P/Y	Fn1	Cd44	2.993768049501094e-4	0	FN1_CD44	Fn1 - Cd44	FN1	ECM-Receptor	KEGG: mmu04512	0.00448018
A2	P/Y	Col6a5	Cd44	4.796647120140692e-5	0	COL6A5_CD44	Col6a5 - Cd44	COLLAGEN	ECM-Receptor	KEGG: mmu04512	7.16943839720878e-4
P/Y	P/Y	Lama5	Cd44	1.1161473550354483e-4	0	LAMA5_CD44	Lama5 - Cd44	LAMININ	ECM-Receptor	KEGG: mmu04512	0.00166966
P/Y	P/Y	Lamb1	Cd44	6.625078205766175e-5	0	LAMB1_CD44	Lamb1 - Cd44	LAMININ	ECM-Receptor	KEGG: mmu04512	9.90632536975984e-4
A/N	P/Y	Lamc1	Cd44	1.263693600582651e-4	0	LAMC1_CD44	Lamc1 - Cd44	LAMININ	ECM-Receptor	KEGG: mmu04512	0.00189052
A2	P/Y	Lamc1	Cd44	4.679540779507251e-5	0	LAMC1_CD44	Lamc1 - Cd44	LAMININ	ECM-Receptor	KEGG: mmu04512	6.994147777506178e-4
P/Y	P/Y	Lamc1	Cd44	4.790119289070444e-4	0	LAMC1_CD44	Lamc1 - Cd44	LAMININ	ECM-Receptor	KEGG: mmu04512	0.00716905
P/Y	P/Y	Lamc2	Cd44	7.161479040130182e-6	0	LAMC2_CD44	Lamc2 - Cd44	LAMININ	ECM-Receptor	KEGG: mmu04512	1.0615433641814524e-4
A2	A/N	Col6a5	Sdc1	3.859995442952466e-6	0.03	COL6A5_SDC1	Col6a5 - Sdc1	COLLAGEN	ECM-Receptor	KEGG: mmu04512	5.67360809627274e-5
A2	P/Y	Col6a5	Sdc1	3.594801065951938e-5	0	COL6A5_SDC1	Col6a5 - Sdc1	COLLAGEN	ECM-Receptor	KEGG: mmu04512	5.370455195391323e-4
P/Y	A/N	Fn1	Sdc1	2.4097255789794944e-5	0.01	FN1_SDC1	Fn1 - Sdc1	FN1	ECM-Receptor	KEGG: mmu04512	3.5965750162130335e-4
P/Y	A2	Fn1	Sdc1	1.459609600520856e-5	0.03	FN1_SDC1	Fn1 - Sdc1	FN1	ECM-Receptor	KEGG: mmu04512	2.174393964764489e-4
A/N	P/Y	Fn1	Sdc1	2.3682676700799902e-5	0	FN1_SDC1	Fn1 - Sdc1	FN1	ECM-Receptor	KEGG: mmu04512	3.5345187474981275e-4
A2	P/Y	Fn1	Sdc1	3.4062226021980856e-5	0	FN1_SDC1	Fn1 - Sdc1	FN1	ECM-Receptor	KEGG: mmu04512	5.088181532025414e-4
P/Y	P/Y	Fn1	Sdc1	2.2437920311619143e-4	0	FN1_SDC1	Fn1 - Sdc1	FN1	ECM-Receptor	KEGG: mmu04512	0.00335758
A2	A/N	Tnr	Sdc1	2.622912044284233e-6	0.04	TNR_SDC1	Tnr - Sdc1	TENASCIN	ECM-Receptor	KEGG: mmu04512	3.8218798772591947e-5
A2	P/Y	Tnr	Sdc1	2.442734484563136e-5	0	TNR_SDC1	Tnr - Sdc1	TENASCIN	ECM-Receptor	KEGG: mmu04512	3.645984394767288e-4
A2	P/Y	Thbs1	Sdc1	2.550526537420067e-5	0	THBS1_SDC1	Thbs1 - Sdc1	THBS	ECM-Receptor	KEGG: mmu04512	3.807332923310681e-4
P/Y	P/Y	Thbs1	Sdc1	4.4247686284851314e-5	0	THBS1_SDC1	Thbs1 - Sdc1	THBS	ECM-Receptor	KEGG: mmu04512	6.612792096899424e-4
A/N	A/N	Thbs3	Sdc1	1.5746036689674955e-6	0	THBS3_SDC1	Thbs3 - Sdc1	THBS	ECM-Receptor	KEGG: mmu04512	2.252719541834759e-5
P/Y	A/N	Thbs3	Sdc1	1.4518796679255892e-6	0.03	THBS3_SDC1	Thbs3 - Sdc1	THBS	ECM-Receptor	KEGG: mmu04512	2.0690201274507406e-5
A/N	A2	Thbs3	Sdc1	9.537543371254656e-7	0	THBS3_SDC1	Thbs3 - Sdc1	THBS	ECM-Receptor	KEGG: mmu04512	1.3234012527321596e-5
A/N	P/Y	Thbs3	Sdc1	1.4664510805755643e-5	0	THBS3_SDC1	Thbs3 - Sdc1	THBS	ECM-Receptor	KEGG: mmu04512	2.1846346338178123e-4
P/Y	P/Y	Thbs3	Sdc1	1.352157829952814e-5	0	THBS3_SDC1	Thbs3 - Sdc1	THBS	ECM-Receptor	KEGG: mmu04512	2.0135547877469872e-4
A2	A2	Col6a5	Sdc4	3.4460227186032525e-5	0	COL6A5_SDC4	Col6a5 - Sdc4	COLLAGEN	ECM-Receptor	KEGG: mmu04512	5.147756334133995e-4
A2	P/Y	Col6a5	Sdc4	6.34843305329574e-5	0	COL6A5_SDC4	Col6a5 - Sdc4	COLLAGEN	ECM-Receptor	KEGG: mmu04512	9.492229088107132e-4
A2	A2	Fn1	Sdc4	3.2652487134339545e-5	0	FN1_SDC4	Fn1 - Sdc4	FN1	ECM-Receptor	KEGG: mmu04512	4.8771647741822135e-4
P/Y	A2	Fn1	Sdc4	2.1509447883583403e-4	0	FN1_SDC4	Fn1 - Sdc4	FN1	ECM-Receptor	KEGG: mmu04512	0.0032186
A2	P/Y	Fn1	Sdc4	6.015411422118056e-5	0	FN1_SDC4	Fn1 - Sdc4	FN1	ECM-Receptor	KEGG: mmu04512	8.993745677322134e-4
P/Y	P/Y	Fn1	Sdc4	3.96197380888879e-4	0	FN1_SDC4	Fn1 - Sdc4	FN1	ECM-Receptor	KEGG: mmu04512	0.00592944
A2	A2	Tnr	Sdc4	2.3416357014246092e-5	0	TNR_SDC4	Tnr - Sdc4	TENASCIN	ECM-Receptor	KEGG: mmu04512	3.494654686643263e-4
A2	P/Y	Tnr	Sdc4	4.3139169361332265e-5	0	TNR_SDC4	Tnr - Sdc4	TENASCIN	ECM-Receptor	KEGG: mmu04512	6.446863747141915e-4
A2	A2	Thbs1	Sdc4	2.4449666149336473e-5	0	THBS1_SDC4	Thbs1 - Sdc4	THBS	ECM-Receptor	KEGG: mmu04512	3.64932555899279e-4
A2	P/Y	Thbs1	Sdc4	4.504276093075982e-5	0	THBS1_SDC4	Thbs1 - Sdc4	THBS	ECM-Receptor	KEGG: mmu04512	6.731802841012225e-4
A/N	A/N	Thbs3	Sdc4	1.76199159011203e-6	0	THBS3_SDC4	Thbs3 - Sdc4	THBS	ECM-Receptor	KEGG: mmu04512	2.5332111415597e-5
A/N	A2	Thbs3	Sdc4	1.4057577026227052e-5	0	THBS3_SDC4	Thbs3 - Sdc4	THBS	ECM-Receptor	KEGG: mmu04512	2.0937857542810295e-4
P/Y	A2	Thbs3	Sdc4	1.296194751996369e-5	0.02	THBS3_SDC4	Thbs3 - Sdc4	THBS	ECM-Receptor	KEGG: mmu04512	1.9297864575063873e-4
A/N	P/Y	Thbs3	Sdc4	2.589800694358001e-5	0	THBS3_SDC4	Thbs3 - Sdc4	THBS	ECM-Receptor	KEGG: mmu04512	3.866120443018916e-4
P/Y	P/Y	Thbs3	Sdc4	2.3879571567383463e-5	0.01	THBS3_SDC4	Thbs3 - Sdc4	THBS	ECM-Receptor	KEGG: mmu04512	3.563990954547725e-4
P/Y	A/N	Lama5	Sv2a	7.72805105369875e-6	0	LAMA5_SV2A	Lama5 - Sv2a	LAMININ	ECM-Receptor	KEGG: mmu04512	1.1463506929967672e-4
P/Y	A/N	Lamb1	Sv2a	4.586919500741947e-6	0	LAMB1_SV2A	Lamb1 - Sv2a	LAMININ	ECM-Receptor	KEGG: mmu04512	6.761704333226291e-5
A/N	A/N	Lamc1	Sv2a	8.74976117586649e-6	0	LAMC1_SV2A	Lamc1 - Sv2a	LAMININ	ECM-Receptor	KEGG: mmu04512	1.2992853671591167e-4
A2	A/N	Lamc1	Sv2a	3.2398543051736526e-6	0	LAMC1_SV2A	Lamc1 - Sv2a	LAMININ	ECM-Receptor	KEGG: mmu04512	4.7453498674157206e-5
P/Y	A/N	Lamc1	Sv2a	3.3177474942679814e-5	0	LAMC1_SV2A	Lamc1 - Sv2a	LAMININ	ECM-Receptor	KEGG: mmu04512	4.955747571460738e-4
P/Y	A/N	Lamc2	Sv2a	4.958027691063336e-7	0	LAMC2_SV2A	Lamc2 - Sv2a	LAMININ	ECM-Receptor	KEGG: mmu04512	6.379164726797931e-6
P/Y	A/N	Hspg2	Dag1	5.548302520182732e-5	0	HSPG2_DAG1	Hspg2 - Dag1	HSPG	ECM-Receptor	KEGG: mmu04512	8.294553742487968e-4
P/Y	A2	Hspg2	Dag1	1.0939567099844256e-4	0	HSPG2_DAG1	Hspg2 - Dag1	HSPG	ECM-Receptor	KEGG: mmu04512	0.00163645
P/Y	P/Y	Hspg2	Dag1	7.071548377942149e-5	0	HSPG2_DAG1	Hspg2 - Dag1	HSPG	ECM-Receptor	KEGG: mmu04512	0.00105746
P/Y	A/N	Lama5	Dag1	3.133194726609011e-5	0.02	LAMA5_DAG1	Lama5 - Dag1	LAMININ	ECM-Receptor	KEGG: mmu04512	4.679499771078756e-4
P/Y	A2	Lama5	Dag1	6.177853182124995e-5	0	LAMA5_DAG1	Lama5 - Dag1	LAMININ	ECM-Receptor	KEGG: mmu04512	9.236896617084882e-4
P/Y	P/Y	Lama5	Dag1	3.993416891782733e-5	0.02	LAMA5_DAG1	Lama5 - Dag1	LAMININ	ECM-Receptor	KEGG: mmu04512	5.96712327292829e-4
P/Y	A/N	Lamb1	Dag1	1.859699137062396e-5	0	LAMB1_DAG1	Lamb1 - Dag1	LAMININ	ECM-Receptor	KEGG: mmu04512	2.773267966099873e-4
P/Y	A2	Lamb1	Dag1	3.6668931928156086e-5	0	LAMB1_DAG1	Lamb1 - Dag1	LAMININ	ECM-Receptor	KEGG: mmu04512	5.478366291624508e-4
P/Y	P/Y	Lamb1	Dag1	2.370289931739609e-5	0	LAMB1_DAG1	Lamb1 - Dag1	LAMININ	ECM-Receptor	KEGG: mmu04512	3.537545769754975e-4
P/Y	A/N	Lamc1	Dag1	1.345014534334965e-4	0.02	LAMC1_DAG1	Lamc1 - Dag1	LAMININ	ECM-Receptor	KEGG: mmu04512	0.00201224
A/N	A2	Lamc1	Dag1	6.994564771540393e-5	0.03	LAMC1_DAG1	Lamc1 - Dag1	LAMININ	ECM-Receptor	KEGG: mmu04512	0.00104594
P/Y	A2	Lamc1	Dag1	2.651756453372136e-4	0	LAMC1_DAG1	Lamc1 - Dag1	LAMININ	ECM-Receptor	KEGG: mmu04512	0.00396824
P/Y	P/Y	Lamc1	Dag1	1.714241242030241e-4	0	LAMC1_DAG1	Lamc1 - Dag1	LAMININ	ECM-Receptor	KEGG: mmu04512	0.00256492
P/Y	A/N	Lamc2	Dag1	2.010184620651864e-6	0.03	LAMC2_DAG1	Lamc2 - Dag1	LAMININ	ECM-Receptor	KEGG: mmu04512	2.9047188660250533e-5
P/Y	A2	Lamc2	Dag1	3.963679377303392e-6	0.02	LAMC2_DAG1	Lamc2 - Dag1	LAMININ	ECM-Receptor	KEGG: mmu04512	5.828807387850531e-5
P/Y	P/Y	Lamc2	Dag1	2.5621037141721507e-6	0.04	LAMC2_DAG1	Lamc2 - Dag1	LAMININ	ECM-Receptor	KEGG: mmu04512	3.730858931589038e-5
A2	A2	Cadm1	Cadm1	0.00693439	0	CADM1_CADM1	Cadm1 - Cadm1	CADM	Cell-Cell Contact	PMID: 24503895	0.1037964247324497
A/N	A/N	Cd46	Jag1	1.8404517568429685e-7	0	CD46_JAG1	Cd46 - Jag1	CD46	Cell-Cell Contact	PMID: 23086448	1.7126213567000707e-6
P/Y	A/N	Cd46	Jag1	7.152101959408065e-8	0	CD46_JAG1	Cd46 - Jag1	CD46	Cell-Cell Contact	PMID: 23086448	2.8303586554177397e-8
A/N	P/Y	Cd46	Jag1	3.016074471455445e-7	0.02	CD46_JAG1	Cd46 - Jag1	CD46	Cell-Cell Contact	PMID: 23086448	3.4723521540778236e-6
P/Y	P/Y	Cd46	Jag1	1.1720640656452729e-7	0.04	CD46_JAG1	Cd46 - Jag1	CD46	Cell-Cell Contact	PMID: 23086448	7.121452769430514e-7
A/N	A/N	Cdh4	Cdh4	2.7395666918028847e-6	0	CDH4_CDH4	Cdh4 - Cdh4	CDH	Cell-Cell Contact	KEGG: mmu04514	3.996494380147126e-5
A/N	A/N	Cdh2	Cdh2	7.980299783427069e-4	0	CDH2_CDH2	Cdh2 - Cdh2	CDH	Cell-Cell Contact	KEGG: mmu04514	0.0119443
A2	A/N	Cdh2	Cdh2	2.0989355575651847e-4	0	CDH2_CDH2	Cdh2 - Cdh2	CDH	Cell-Cell Contact	KEGG: mmu04514	0.00314075
P/Y	A/N	Cdh2	Cdh2	3.0679475007506444e-4	0	CDH2_CDH2	Cdh2 - Cdh2	CDH	Cell-Cell Contact	KEGG: mmu04514	0.00459121
A/N	A2	Cdh2	Cdh2	2.0989355575651847e-4	0	CDH2_CDH2	Cdh2 - Cdh2	CDH	Cell-Cell Contact	KEGG: mmu04514	0.00314075
A/N	P/Y	Cdh2	Cdh2	3.0679475007506444e-4	0	CDH2_CDH2	Cdh2 - Cdh2	CDH	Cell-Cell Contact	KEGG: mmu04514	0.00459121
A2	A2	Cdh1	Cdh1	0.00207647	0	CDH1_CDH1	Cdh1 - Cdh1	CDH	Cell-Cell Contact	KEGG: mmu04514	0.0310807
A2	P/Y	Cdh1	Itga2	3.137699875805819e-4	0	CDH1_ITGA1_ITGB1	Cdh1 - (Itga1+Itgb1)	CDH1	Cell-Cell Contact	PMID: 12392763	0.00469562
A2	P/Y	Cdh1	Itgb1	3.137699875805819e-4	0	CDH1_ITGA1_ITGB1	Cdh1 - (Itga1+Itgb1)	CDH1	Cell-Cell Contact	PMID: 12392763	0.00469562
P/Y	A2	Cspg4	Itga3	1.358886907409572e-6	0	CSPG4_ITGA2_ITGB1	Cspg4 - (Itga2+Itgb1)	CSPG4	Cell-Cell Contact	PMID: 30213051	1.929823918854898e-5
P/Y	A2	Cspg4	Itgb1	1.358886907409572e-6	0	CSPG4_ITGA2_ITGB1	Cspg4 - (Itga2+Itgb1)	CSPG4	Cell-Cell Contact	PMID: 30213051	1.929823918854898e-5
P/Y	P/Y	Cspg4	Itga3	4.132207062046002e-6	0	CSPG4_ITGA2_ITGB1	Cspg4 - (Itga2+Itgb1)	CSPG4	Cell-Cell Contact	PMID: 30213051	6.081068043727784e-5
P/Y	P/Y	Cspg4	Itgb1	4.132207062046002e-6	0	CSPG4_ITGA2_ITGB1	Cspg4 - (Itga2+Itgb1)	CSPG4	Cell-Cell Contact	PMID: 30213051	6.081068043727784e-5
P/Y	P/Y	Efna4	Epha2	3.227097281929254e-7	0	EFNA4_EPHA2	Efna4 - Epha2	EPHA	Cell-Cell Contact	PMID: 15114347	3.7882216366289306e-6
P/Y	A/N	Efna4	Epha3	6.96301429152344e-8	0	EFNA4_EPHA3	Efna4 - Epha3	EPHA	Cell-Cell Contact	PMID: 15114347	0
P/Y	P/Y	Efna4	Epha4	9.222144237909944e-7	0	EFNA4_EPHA4	Efna4 - Epha4	EPHA	Cell-Cell Contact	PMID: 15114347	1.2761907351473668e-5
P/Y	A/N	Efna4	Epha5	1.2450844450368762e-6	0	EFNA4_EPHA5	Efna4 - Epha5	EPHA	Cell-Cell Contact	PMID: 15114347	1.7594787091498705e-5
A/N	P/Y	Efna5	Epha2	1.5068628284573915e-4	0	EFNA5_EPHA2	Efna5 - Epha2	EPHA	Cell-Cell Contact	PMID: 15114347	0.00225451
A2	P/Y	Efna5	Epha2	7.253667240107122e-5	0	EFNA5_EPHA2	Efna5 - Epha2	EPHA	Cell-Cell Contact	PMID: 15114347	0.00108472
P/Y	P/Y	Efna5	Epha2	6.357876026906265e-5	0	EFNA5_EPHA2	Efna5 - Epha2	EPHA	Cell-Cell Contact	PMID: 15114347	9.506363802650092e-4
A/N	A/N	Efna5	Epha3	3.2516977001327874e-5	0	EFNA5_EPHA3	Efna5 - Epha3	EPHA	Cell-Cell Contact	PMID: 15114347	4.856880940648426e-4
A2	A/N	Efna5	Epha3	1.565191401807646e-5	0	EFNA5_EPHA3	Efna5 - Epha3	EPHA	Cell-Cell Contact	PMID: 15114347	2.3324340783635416e-4
P/Y	A/N	Efna5	Epha3	1.3718885426446522e-5	0	EFNA5_EPHA3	Efna5 - Epha3	EPHA	Cell-Cell Contact	PMID: 15114347	2.0430887039825927e-4
A/N	P/Y	Efna5	Epha4	4.3049912843547226e-4	0	EFNA5_EPHA4	Efna5 - Epha4	EPHA	Cell-Cell Contact	PMID: 15114347	0.00644288
A2	P/Y	Efna5	Epha4	2.07261779836541e-4	0	EFNA5_EPHA4	Efna5 - Epha4	EPHA	Cell-Cell Contact	PMID: 15114347	0.00310136
P/Y	P/Y	Efna5	Epha4	1.8166902121589308e-4	0	EFNA5_EPHA4	Efna5 - Epha4	EPHA	Cell-Cell Contact	PMID: 15114347	0.00271827
A/N	A/N	Efna5	Epha5	5.811307578035804e-4	0	EFNA5_EPHA5	Efna5 - Epha5	EPHA	Cell-Cell Contact	PMID: 15114347	0.00869761
A2	A/N	Efna5	Epha5	2.7980453420858723e-4	0	EFNA5_EPHA5	Efna5 - Epha5	EPHA	Cell-Cell Contact	PMID: 15114347	0.00418721
P/Y	A/N	Efna5	Epha5	2.4525636772657484e-4	0	EFNA5_EPHA5	Efna5 - Epha5	EPHA	Cell-Cell Contact	PMID: 15114347	0.00367008
A/N	A/N	Efna5	Ephb2	0.00282396	0.01	EFNA5_EPHB2	Efna5 - Ephb2	EPHA	Cell-Cell Contact	PMID:15107857; PMID: 15114347	0.0422694
A/N	A2	Efna5	Ephb2	0.0038031	0	EFNA5_EPHB2	Efna5 - Ephb2	EPHA	Cell-Cell Contact	PMID:15107857; PMID: 15114347	0.0569256
P/Y	P/Y	Efnb1	Epha4	1.4186758845805414e-6	0	EFNB1_EPHA4	Efnb1 - Epha4	EPHB	Cell-Cell Contact	PMID: 15114347	2.0193190461297664e-5
P/Y	A/N	Efnb1	Ephb2	9.328390020418528e-6	0.04	EFNB1_EPHB2	Efnb1 - Ephb2	EPHB	Cell-Cell Contact	PMID: 15114347	1.3858974226555918e-4
P/Y	A2	Efnb1	Ephb2	1.2575099880369037e-5	0.02	EFNB1_EPHB2	Efnb1 - Ephb2	EPHB	Cell-Cell Contact	PMID: 15114347	1.8718811706463937e-4
P/Y	P/Y	Efnb1	Ephb4	4.094867753623282e-7	0	EFNB1_EPHB4	Efnb1 - Ephb4	EPHB	Cell-Cell Contact	PMID: 15114347	5.0871438206889445e-6
A2	A2	F11r	F11r	1.5502070229099672e-4	0	F11R_F11R	F11r - F11r	JAM	Cell-Cell Contact	KEGG: mmu04514	0.00231939
A2	A/N	F11r	Jam3	1.0923010290597702e-4	0	F11R_JAM3	F11r - Jam3	JAM	Cell-Cell Contact	KEGG: mmu04514	0.00163397
A2	P/Y	F11r	Jam3	1.4094314270316085e-4	0	F11R_JAM3	F11r - Jam3	JAM	Cell-Cell Contact	KEGG: mmu04514	0.00210867
A/N	A2	Jam3	F11r	1.0923010290597702e-4	0	JAM3_F11R	Jam3 - F11r	JAM	Cell-Cell Contact	KEGG: mmu04514	0.00163397
P/Y	A2	Jam3	F11r	1.4094314270316085e-4	0	JAM3_F11R	Jam3 - F11r	JAM	Cell-Cell Contact	KEGG: mmu04514	0.00210867
A/N	A/N	Jam3	Jam3	7.696426220792874e-5	0	JAM3_JAM3	Jam3 - Jam3	JAM	Cell-Cell Contact	KEGG: mmu04514	0.001151
P/Y	A/N	Jam3	Jam3	9.931041290901844e-5	0	JAM3_JAM3	Jam3 - Jam3	JAM	Cell-Cell Contact	KEGG: mmu04514	0.00148549
A/N	P/Y	Jam3	Jam3	9.931041290901844e-5	0	JAM3_JAM3	Jam3 - Jam3	JAM	Cell-Cell Contact	KEGG: mmu04514	0.00148549
P/Y	P/Y	Jam3	Jam3	1.2814381422793724e-4	0	JAM3_JAM3	Jam3 - Jam3	JAM	Cell-Cell Contact	KEGG: mmu04514	0.00191708
A2	A2	L1cam	L1cam	3.0688127632978155e-6	0	L1CAM_L1CAM	L1cam - L1cam	L1CAM	Cell-Cell Contact	PMID: 18701456	4.48932634462329e-5
A2	A2	Mpzl1	Mpzl1	7.164372967388242e-4	0	MPZL1_MPZL1	Mpzl1 - Mpzl1	MPZ	Cell-Cell Contact	KEGG: mmu04514	0.0107229
A/N	P/Y	Ncam1	Fgfr1	8.220382945391387e-4	0	NCAM1_FGFR1	Ncam1 - Fgfr1	NCAM	Cell-Cell Contact	PMID: 12791257	0.0123036
A2	P/Y	Ncam1	Fgfr1	2.717419925907819e-4	0	NCAM1_FGFR1	Ncam1 - Fgfr1	NCAM	Cell-Cell Contact	PMID: 12791257	0.00406653
P/Y	P/Y	Ncam1	Fgfr1	1.8251648135019855e-4	0.01	NCAM1_FGFR1	Ncam1 - Fgfr1	NCAM	Cell-Cell Contact	PMID: 12791257	0.00273096
A/N	A/N	Ncam1	Ncam1	0.00503281	0	NCAM1_NCAM1	Ncam1 - Ncam1	NCAM	Cell-Cell Contact	KEGG: mmu04514	0.0753325
A2	A/N	Ncam1	Ncam1	0.00166841	0	NCAM1_NCAM1	Ncam1 - Ncam1	NCAM	Cell-Cell Contact	KEGG: mmu04514	0.0249725
A/N	A2	Ncam1	Ncam1	0.00166841	0	NCAM1_NCAM1	Ncam1 - Ncam1	NCAM	Cell-Cell Contact	KEGG: mmu04514	0.0249725
A/N	A2	Ncam1	L1cam	1.2457547379911732e-4	0	NCAM1_L1CAM	Ncam1 - L1cam	NCAM	Cell-Cell Contact	KEGG: mmu04514	0.00186367
A/N	A2	Nectin3	Nectin1	2.8981420680770427e-5	0	NECTIN3_NECTIN1	Nectin3 - Nectin1	NECTIN	Cell-Cell Contact	PMID: 23027581	4.327661211749315e-4
P/Y	A2	Nectin3	Nectin1	5.68194525454778e-5	0	NECTIN3_NECTIN1	Nectin3 - Nectin1	NECTIN	Cell-Cell Contact	PMID: 23027581	8.494596862261704e-4
A/N	A2	Nectin3	Nectin2	1.6965056049157558e-5	0	NECTIN3_NECTIN2	Nectin3 - Nectin2	NECTIN	Cell-Cell Contact	PMID: 23027581	2.5289917362500934e-4
P/Y	A2	Nectin3	Nectin2	3.326118254586779e-5	0	NECTIN3_NECTIN2	Nectin3 - Nectin2	NECTIN	Cell-Cell Contact	PMID: 23027581	4.968277343595425e-4
A/N	P/Y	Nectin3	Pvr	4.1842060319139656e-6	0	NECTIN3_PVR	Nectin3 - Pvr	NECTIN	Cell-Cell Contact	PMID: 23027581	6.158902698988538e-5
P/Y	P/Y	Nectin3	Pvr	8.2035301787658e-6	0	NECTIN3_PVR	Nectin3 - Pvr	NECTIN	Cell-Cell Contact	PMID: 23027581	1.2175227832848086e-4
A2	A/N	Nectin1	Nectin3	2.8981420680770427e-5	0	NECTIN1_NECTIN3	Nectin1 - Nectin3	NECTIN	Cell-Cell Contact	KEGG: mmu04514	4.327661211749315e-4
A2	P/Y	Nectin1	Nectin3	5.68194525454778e-5	0	NECTIN1_NECTIN3	Nectin1 - Nectin3	NECTIN	Cell-Cell Contact	KEGG: mmu04514	8.494596862261704e-4
A/N	A/N	Negr1	Negr1	4.5963450283364093e-4	0	NEGR1_NEGR1	Negr1 - Negr1	NEGR	Cell-Cell Contact	KEGG: mmu04514	0.006879
P/Y	A/N	Negr1	Negr1	7.026263777819453e-5	0	NEGR1_NEGR1	Negr1 - Negr1	NEGR	Cell-Cell Contact	KEGG: mmu04514	0.00105068
A/N	P/Y	Negr1	Negr1	7.026263777819453e-5	0	NEGR1_NEGR1	Negr1 - Negr1	NEGR	Cell-Cell Contact	KEGG: mmu04514	0.00105068
A/N	A/N	Lrrc4b	Ptprf	1.1595726562725862e-5	0	LRRC4B_PTPRF	Lrrc4b - Ptprf	NGL	Cell-Cell Contact	KEGG: mmu04514	1.725283680842463e-4
A/N	A2	Lrrc4b	Ptprf	2.5632850785795728e-5	0	LRRC4B_PTPRF	Lrrc4b - Ptprf	NGL	Cell-Cell Contact	KEGG: mmu04514	3.826430544961684e-4
A/N	P/Y	Lrrc4b	Ptprf	7.163764794688633e-6	0	LRRC4B_PTPRF	Lrrc4b - Ptprf	NGL	Cell-Cell Contact	KEGG: mmu04514	1.0618855073402867e-4
A/N	A/N	Jag1	Notch2	2.6537221661969125e-7	0	JAG1_NOTCH2	Jag1 - Notch2	NOTCH	Cell-Cell Contact	PMID: 22353464	2.9299651253664467e-6
A/N	A2	Jag1	Notch2	9.75368361793891e-8	0	JAG1_NOTCH2	Jag1 - Notch2	NOTCH	Cell-Cell Contact	PMID: 22353464	4.177213231720774e-7
A/N	P/Y	Jag1	Notch2	1.3607337316100444e-6	0	JAG1_NOTCH2	Jag1 - Notch2	NOTCH	Cell-Cell Contact	PMID: 22353464	1.932588337560422e-5
P/Y	P/Y	Jag1	Notch2	2.2299259789601513e-6	0.03	JAG1_NOTCH2	Jag1 - Notch2	NOTCH	Cell-Cell Contact	PMID: 22353464	3.233638706435059e-5
A2	P/Y	Jag2	Notch2	6.593743894957383e-5	0	JAG2_NOTCH2	Jag2 - Notch2	NOTCH	Cell-Cell Contact	PMID: 22353464	9.859422608304595e-4
A2	A2	Ocln	Ocln	2.580569119483427e-4	0	OCLN_OCLN	Ocln - Ocln	OCLN	Cell-Cell Contact	KEGG: mmu04514	0.00386168
A/N	A/N	Ptprm	Ptprm	0.00831609	0	PTPRM_PTPRM	Ptprm - Ptprm	PTPRM	Cell-Cell Contact	KEGG: mmu04514	0.12447837000457972
A2	A/N	Ptprm	Ptprm	0.00548003	0	PTPRM_PTPRM	Ptprm - Ptprm	PTPRM	Cell-Cell Contact	KEGG: mmu04514	0.0820267
A/N	A2	Ptprm	Ptprm	0.00548003	0	PTPRM_PTPRM	Ptprm - Ptprm	PTPRM	Cell-Cell Contact	KEGG: mmu04514	0.0820267

## Sheet: SCLC TP11
source	target	ligand	receptor	prob	pval	interaction_name	interaction_name_2	pathway_name	annotation	evidence
P/Y	P/Y	Tgfb1	TGFbR1_R2	8.893500925365941e-6	0	TGFB1_TGFBR1_TGFBR2	Tgfb1 - (Tgfbr1+Tgfbr2)	TGFb	Secreted Signaling	KEGG: mmu04350
P/Y	P/Y	Tgfb2	TGFbR1_R2	4.226892515939596e-5	0	TGFB2_TGFBR1_TGFBR2	Tgfb2 - (Tgfbr1+Tgfbr2)	TGFb	Secreted Signaling	KEGG: mmu04350
P/Y	P/Y	Tgfb1	ACVR1_TGFbR	1.0942652959757091e-5	0	TGFB1_ACVR1_TGFBR1	Tgfb1 - (Acvr1+Tgfbr1)	TGFb	Secreted Signaling	PMID: 29376829
P/Y	P/Y	Tgfb2	ACVR1_TGFbR	5.2007847838302886e-5	0	TGFB2_ACVR1_TGFBR1	Tgfb2 - (Acvr1+Tgfbr1)	TGFb	Secreted Signaling	PMID: 29376829
P/Y	P/Y	Bmp4	BMPR1A_ACVR2A	3.969081393849588e-5	0	BMP4_BMPR1A_ACVR2A	Bmp4 - (Bmpr1a+Acvr2a)	BMP	Secreted Signaling	KEGG: mmu04350; PMID:26893264
P/Y	A2	Bmp4	BMPR1A_ACVR2B	3.480314012708649e-5	0	BMP4_BMPR1A_ACVR2B	Bmp4 - (Bmpr1a+Acvr2b)	BMP	Secreted Signaling	KEGG: mmu04350; PMID:26893264
P/Y	P/Y	Bmp4	BMPR1A_ACVR2B	2.208913604139743e-5	0	BMP4_BMPR1A_ACVR2B	Bmp4 - (Bmpr1a+Acvr2b)	BMP	Secreted Signaling	KEGG: mmu04350; PMID:26893264
P/Y	P/Y	Bmp4	BMPR1A_BMPR2	6.810868890120199e-5	0	BMP4_BMPR1A_BMPR2	Bmp4 - (Bmpr1a+Bmpr2)	BMP	Secreted Signaling	KEGG: mmu04350; PMID:26893264
P/Y	P/Y	Bmp4	BMPR1B_ACVR2A	2.8657227194691015e-5	0	BMP4_BMPR1B_ACVR2A	Bmp4 - (Bmpr1b+Acvr2a)	BMP	Secreted Signaling	KEGG: mmu04350; PMID:26893264
P/Y	P/Y	Bmp4	BMPR1B_ACVR2B	1.594853354709659e-5	0	BMP4_BMPR1B_ACVR2B	Bmp4 - (Bmpr1b+Acvr2b)	BMP	Secreted Signaling	KEGG: mmu04350; PMID:26893264
P/Y	P/Y	Bmp4	BMPR1B_BMPR2	4.917565230757326e-5	0	BMP4_BMPR1B_BMPR2	Bmp4 - (Bmpr1b+Bmpr2)	BMP	Secreted Signaling	KEGG: mmu04350; PMID:26893264
P/Y	P/Y	Bmp6	ACVR1_ACVR2A	2.751388843428293e-5	0	BMP6_ACVR1_ACVR2A	Bmp6 - (Acvr1+Acvr2a)	BMP	Secreted Signaling	KEGG: mmu04350; PMID:26893264
P/Y	A2	Bmp6	ACVR1_ACVR2B	1.5505027596818746e-5	0.03	BMP6_ACVR1_ACVR2B	Bmp6 - (Acvr1+Acvr2b)	BMP	Secreted Signaling	KEGG: mmu04350; PMID:26893264
P/Y	P/Y	Bmp6	ACVR1_ACVR2B	1.5312226341707853e-5	0	BMP6_ACVR1_ACVR2B	Bmp6 - (Acvr1+Acvr2b)	BMP	Secreted Signaling	KEGG: mmu04350; PMID:26893264
P/Y	P/Y	Bmp6	ACVR1_BMPR2	4.7213727800020585e-5	0	BMP6_ACVR1_BMPR2	Bmp6 - (Acvr1+Bmpr2)	BMP	Secreted Signaling	KEGG: mmu04350; PMID:26893264
P/Y	P/Y	Bmp6	BMPR1A_ACVR2A	3.678041605352943e-5	0	BMP6_BMPR1A_ACVR2A	Bmp6 - (Bmpr1a+Acvr2a)	BMP	Secreted Signaling	KEGG: mmu04350; PMID:26893264
P/Y	A2	Bmp6	BMPR1A_ACVR2B	3.2251128074079425e-5	0	BMP6_BMPR1A_ACVR2B	Bmp6 - (Bmpr1a+Acvr2b)	BMP	Secreted Signaling	KEGG: mmu04350; PMID:26893264
P/Y	P/Y	Bmp6	BMPR1A_ACVR2B	2.046938521864927e-5	0	BMP6_BMPR1A_ACVR2B	Bmp6 - (Bmpr1a+Acvr2b)	BMP	Secreted Signaling	KEGG: mmu04350; PMID:26893264
P/Y	A2	Bmp6	BMPR1A_BMPR2	6.642578237396142e-5	0	BMP6_BMPR1A_BMPR2	Bmp6 - (Bmpr1a+Bmpr2)	BMP	Secreted Signaling	KEGG: mmu04350; PMID:26893264
P/Y	P/Y	Bmp6	BMPR1A_BMPR2	6.311463312458372e-5	0	BMP6_BMPR1A_BMPR2	Bmp6 - (Bmpr1a+Bmpr2)	BMP	Secreted Signaling	KEGG: mmu04350; PMID:26893264
P/Y	P/Y	Bmp6	BMPR1B_ACVR2A	2.6555864635851607e-5	0	BMP6_BMPR1B_ACVR2A	Bmp6 - (Bmpr1b+Acvr2a)	BMP	Secreted Signaling	KEGG: mmu04350; PMID:26893264
P/Y	P/Y	Bmp6	BMPR1B_ACVR2B	1.477905376316869e-5	0	BMP6_BMPR1B_ACVR2B	Bmp6 - (Bmpr1b+Acvr2b)	BMP	Secreted Signaling	KEGG: mmu04350; PMID:26893264
P/Y	P/Y	Bmp6	BMPR1B_BMPR2	4.556979401963477e-5	0	BMP6_BMPR1B_BMPR2	Bmp6 - (Bmpr1b+Bmpr2)	BMP	Secreted Signaling	KEGG: mmu04350; PMID:26893264
P/Y	P/Y	Wnt4	FZD2_LRP5	1.8835527775541056e-6	0	WNT4_FZD2_LRP5	Wnt4 - (Fzd2+Lrp5)	WNT	Secreted Signaling	KEGG: mmu04310; PMID: 23209147
P/Y	P/Y	Wnt4	FZD6_LRP5	1.363390954846923e-6	0	WNT4_FZD6_LRP5	Wnt4 - (Fzd6+Lrp5)	WNT	Secreted Signaling	KEGG: mmu04310; PMID: 23209147
P/Y	P/Y	Wnt4	FZD7_LRP5	1.4841364919697763e-6	0	WNT4_FZD7_LRP5	Wnt4 - (Fzd7+Lrp5)	WNT	Secreted Signaling	KEGG: mmu04310; PMID: 23209147
P/Y	P/Y	Wnt4	FZD2_LRP6	4.6842472358306356e-6	0	WNT4_FZD2_LRP6	Wnt4 - (Fzd2+Lrp6)	WNT	Secreted Signaling	KEGG: mmu04310; PMID: 23209147
P/Y	P/Y	Wnt4	FZD6_LRP6	3.390648421036487e-6	0	WNT4_FZD6_LRP6	Wnt4 - (Fzd6+Lrp6)	WNT	Secreted Signaling	KEGG: mmu04310; PMID: 23209147
P/Y	P/Y	Wnt4	FZD7_LRP6	3.690932620415375e-6	0	WNT4_FZD7_LRP6	Wnt4 - (Fzd7+Lrp6)	WNT	Secreted Signaling	KEGG: mmu04310; PMID: 23209147
A2	P/Y	Wnt5b	Fzd2	1.458813794956039e-5	0	WNT5B_FZD2	Wnt5b - Fzd2	ncWNT	Secreted Signaling	KEGG: mmu04310
Y	P/Y	Wnt5b	Fzd2	6.412227585822934e-6	0.04	WNT5B_FZD2	Wnt5b - Fzd2	ncWNT	Secreted Signaling	KEGG: mmu04310
A2	P/Y	Wnt5b	Fzd6	7.643418781330332e-6	0	WNT5B_FZD6	Wnt5b - Fzd6	ncWNT	Secreted Signaling	KEGG: mmu04310
Y	P/Y	Wnt5b	Fzd6	3.3596577004527383e-6	0.03	WNT5B_FZD6	Wnt5b - Fzd6	ncWNT	Secreted Signaling	KEGG: mmu04310
A2	P/Y	Wnt5b	Fzd7	9.05720122166958e-6	0	WNT5B_FZD7	Wnt5b - Fzd7	ncWNT	Secreted Signaling	KEGG: mmu04310
Y	P/Y	Wnt5b	Fzd7	3.9810876271921266e-6	0.04	WNT5B_FZD7	Wnt5b - Fzd7	ncWNT	Secreted Signaling	KEGG: mmu04310
P/Y	A2	Areg	Egfr	3.2288843046050287e-4	0	AREG_EGFR	Areg - Egfr	EGF	Secreted Signaling	KEGG: mmu04012
Y	A2	Areg	Egfr	7.194703773944553e-5	0	AREG_EGFR	Areg - Egfr	EGF	Secreted Signaling	KEGG: mmu04012
A2	A2	Hbegf	Egfr	4.322983975959228e-5	0	HBEGF_EGFR	Hbegf - Egfr	EGF	Secreted Signaling	KEGG: mmu04012
P/Y	A2	Hbegf	Egfr	9.328844096055292e-5	0	HBEGF_EGFR	Hbegf - Egfr	EGF	Secreted Signaling	KEGG: mmu04012
Y	A2	Hbegf	Egfr	2.325834135705272e-5	0	HBEGF_EGFR	Hbegf - Egfr	EGF	Secreted Signaling	KEGG: mmu04012
P/Y	A2	Ereg	Egfr	1.0054198212162078e-4	0	EREG_EGFR	Ereg - Egfr	EGF	Secreted Signaling	KEGG: mmu04012
A2	A2	Nrg2	Erbb3	3.5479698087048796e-5	0	NRG2_ERBB3	Nrg2 - Erbb3	NRG	Secreted Signaling	KEGG: mmu04012
P/Y	P/Y	Fgf1	Fgfr1	6.536005440649349e-6	0	FGF1_FGFR1	Fgf1 - Fgfr1	FGF	Secreted Signaling	PMC: 4393358
A2	P/Y	Fgf5	Fgfr1	3.1074638165962302e-6	0	FGF5_FGFR1	Fgf5 - Fgfr1	FGF	Secreted Signaling	PMC: 4393358
P/Y	P/Y	Spp1	Cd44	1.5779331899609363e-4	0	SPP1_CD44	Spp1 - Cd44	SPP1	Secreted Signaling	PMID: 21907263
P/Y	P/Y	Spp1	ITGAV_ITGB1	1.2469311196100386e-4	0	SPP1_ITGAV_ITGB1	Spp1 - (Itgav+Itgb1)	SPP1	Secreted Signaling	PMID: 21907263
P/Y	P/Y	Spp1	ITGAV_ITGB5	5.4979808553450915e-5	0	SPP1_ITGAV_ITGB5	Spp1 - (Itgav+Itgb5)	SPP1	Secreted Signaling	PMID: 21907263
P/Y	A2	Spp1	ITGA9_ITGB1	5.118463478244814e-5	0	SPP1_ITGA9_ITGB1	Spp1 - (Itga9+Itgb1)	SPP1	Secreted Signaling	PMID: 21907263
P/Y	A2	Nampt	Insr	4.9408054271051776e-5	0	NAMPT_INSR	Nampt - Insr	VISFATIN	Secreted Signaling	PMID: 28490838
P/Y	P/Y	Angptl2	Tlr4	1.3536224114235151e-6	0	ANGPTL2_TLR4	Angptl2 - Tlr4	ANGPTL	Secreted Signaling	PMID: 24478758
A2	A2	Ptn	Ptprz1	2.7353062217511575e-4	0	PTN_PTPRZ1	Ptn - Ptprz1	PTN	Secreted Signaling	PMID: 28356350; PMID: 25620911
A2	A2	Ptn	Sdc1	3.692432105413834e-5	0	PTN_SDC1	Ptn - Sdc1	PTN	Secreted Signaling	PMID: 28356350; PMID: 25620911
A2	P/Y	Ptn	Sdc1	1.6384527640288642e-4	0	PTN_SDC1	Ptn - Sdc1	PTN	Secreted Signaling	PMID: 28356350; PMID: 25620911
A2	Y	Ptn	Sdc1	8.001810674026216e-5	0	PTN_SDC1	Ptn - Sdc1	PTN	Secreted Signaling	PMID: 28356350; PMID: 25620911
A2	A2	Ptn	Sdc4	1.3132314727913542e-4	0	PTN_SDC4	Ptn - Sdc4	PTN	Secreted Signaling	PMID: 28356350; PMID: 25620911
A2	P/Y	Ptn	Sdc4	5.923964276609499e-4	0	PTN_SDC4	Ptn - Sdc4	PTN	Secreted Signaling	PMID: 28356350; PMID: 25620911
A2	Y	Ptn	Sdc4	1.6138799103802257e-4	0	PTN_SDC4	Ptn - Sdc4	PTN	Secreted Signaling	PMID: 28356350; PMID: 25620911
A2	A2	Ptn	Ncl	0.00405525	0	PTN_NCL	Ptn - Ncl	PTN	Secreted Signaling	PMID: 28356350; PMID: 25620911
A2	P/Y	Ptn	Ncl	0.0114737	0	PTN_NCL	Ptn - Ncl	PTN	Secreted Signaling	PMID: 28356350; PMID: 25620911
A2	Y	Ptn	Ncl	0.00577966	0	PTN_NCL	Ptn - Ncl	PTN	Secreted Signaling	PMID: 28356350; PMID: 25620911
A2	A2	Enho	Gpr19	1.908310319683614e-6	0	ENHO_GPR19	Enho - Gpr19	ENHO	Secreted Signaling	PMID: 28476646
P/Y	A2	Grn	Sort1	1.2829227197415177e-5	0	GRN_SORT1	Grn - Sort1	GRN	Secreted Signaling	PMID: 29555433
Y	A2	Grn	Sort1	7.363991719431428e-6	0	GRN_SORT1	Grn - Sort1	GRN	Secreted Signaling	PMID: 29555433
A2	P/Y	Col4a1	ITGA1_ITGB1	7.540498660451464e-6	0	COL4A1_ITGA1_ITGB1	Col4a1 - (Itga1+Itgb1)	COLLAGEN	ECM-Receptor	KEGG: mmu04512
A2	P/Y	Col6a5	ITGA1_ITGB1	2.1910437429995223e-5	0	COL6A5_ITGA1_ITGB1	Col6a5 - (Itga1+Itgb1)	COLLAGEN	ECM-Receptor	KEGG: mmu04512
P/Y	P/Y	Lamb1	ITGA1_ITGB1	1.0410751390441812e-5	0	LAMB1_ITGA1_ITGB1	Lamb1 - (Itga1+Itgb1)	LAMININ	ECM-Receptor	KEGG: mmu04512
P/Y	P/Y	Lamb2	ITGA1_ITGB1	1.0422223510387366e-5	0	LAMB2_ITGA1_ITGB1	Lamb2 - (Itga1+Itgb1)	LAMININ	ECM-Receptor	KEGG: mmu04512
P/Y	P/Y	Lamc1	ITGA1_ITGB1	2.1054808540723057e-4	0	LAMC1_ITGA1_ITGB1	Lamc1 - (Itga1+Itgb1)	LAMININ	ECM-Receptor	KEGG: mmu04512
P/Y	P/Y	Lamb1	ITGA3_ITGB1	8.99383139132509e-6	0	LAMB1_ITGA3_ITGB1	Lamb1 - (Itga3+Itgb1)	LAMININ	ECM-Receptor	KEGG: mmu04512
P/Y	P/Y	Lamb2	ITGA3_ITGB1	9.003742151363422e-6	0	LAMB2_ITGA3_ITGB1	Lamb2 - (Itga3+Itgb1)	LAMININ	ECM-Receptor	KEGG: mmu04512
P/Y	P/Y	Lamc1	ITGA3_ITGB1	1.818971072846849e-4	0	LAMC1_ITGA3_ITGB1	Lamc1 - (Itga3+Itgb1)	LAMININ	ECM-Receptor	KEGG: mmu04512
P/Y	P/Y	Thbs1	ITGA3_ITGB1	4.383832379625547e-5	0	THBS1_ITGA3_ITGB1	Thbs1 - (Itga3+Itgb1)	THBS	ECM-Receptor	KEGG: mmu04512
A2	P/Y	Col4a1	ITGA3_ITGB1	6.514222126924582e-6	0	COL4A1_ITGA3_ITGB1	Col4a1 - (Itga3+Itgb1)	COLLAGEN	ECM-Receptor	KEGG: mmu04512
A2	P/Y	Col6a5	ITGA3_ITGB1	1.8928421301265744e-5	0	COL6A5_ITGA3_ITGB1	Col6a5 - (Itga3+Itgb1)	COLLAGEN	ECM-Receptor	KEGG: mmu04512
P/Y	A2	Lamb1	ITGA6_ITGB1	2.6854369520770923e-5	0	LAMB1_ITGA6_ITGB1	Lamb1 - (Itga6+Itgb1)	LAMININ	ECM-Receptor	KEGG: mmu04512
P/Y	P/Y	Lamb1	ITGA6_ITGB1	2.224094380657049e-5	0	LAMB1_ITGA6_ITGB1	Lamb1 - (Itga6+Itgb1)	LAMININ	ECM-Receptor	KEGG: mmu04512
P/Y	A2	Lamb2	ITGA6_ITGB1	2.6883961186648093e-5	0	LAMB2_ITGA6_ITGB1	Lamb2 - (Itga6+Itgb1)	LAMININ	ECM-Receptor	KEGG: mmu04512
P/Y	P/Y	Lamb2	ITGA6_ITGB1	2.2265451908209063e-5	0	LAMB2_ITGA6_ITGB1	Lamb2 - (Itga6+Itgb1)	LAMININ	ECM-Receptor	KEGG: mmu04512
P/Y	A2	Lamc1	ITGA6_ITGB1	5.429338451545338e-4	0	LAMC1_ITGA6_ITGB1	Lamc1 - (Itga6+Itgb1)	LAMININ	ECM-Receptor	KEGG: mmu04512
P/Y	P/Y	Lamc1	ITGA6_ITGB1	4.497008149939131e-4	0	LAMC1_ITGA6_ITGB1	Lamc1 - (Itga6+Itgb1)	LAMININ	ECM-Receptor	KEGG: mmu04512
A2	A2	Tnr	ITGA9_ITGB1	2.13211365253305e-5	0	TNR_ITGA9_ITGB1	Tnr - (Itga9+Itgb1)	TENASCIN	ECM-Receptor	KEGG: mmu04512
A2	A2	Col4a1	ITGA9_ITGB1	7.046454416225841e-6	0	COL4A1_ITGA9_ITGB1	Col4a1 - (Itga9+Itgb1)	COLLAGEN	ECM-Receptor	KEGG: mmu04512
A2	A2	Col6a5	ITGA9_ITGB1	2.0474911660706268e-5	0	COL6A5_ITGA9_ITGB1	Col6a5 - (Itga9+Itgb1)	COLLAGEN	ECM-Receptor	KEGG: mmu04512
P/Y	A2	Lamb1	ITGA9_ITGB1	9.728653529481615e-6	0	LAMB1_ITGA9_ITGB1	Lamb1 - (Itga9+Itgb1)	LAMININ	ECM-Receptor	KEGG: mmu04512
P/Y	A2	Lamb2	ITGA9_ITGB1	9.739374019504444e-6	0	LAMB2_ITGA9_ITGB1	Lamb2 - (Itga9+Itgb1)	LAMININ	ECM-Receptor	KEGG: mmu04512
Y	A2	Lamb2	ITGA9_ITGB1	1.6818446051955612e-5	0.04	LAMB2_ITGA9_ITGB1	Lamb2 - (Itga9+Itgb1)	LAMININ	ECM-Receptor	KEGG: mmu04512
P/Y	A2	Lamc1	ITGA9_ITGB1	1.967558495501954e-4	0	LAMC1_ITGA9_ITGB1	Lamc1 - (Itga9+Itgb1)	LAMININ	ECM-Receptor	KEGG: mmu04512
A2	P/Y	Col4a1	Cd44	2.172498967079755e-5	0	COL4A1_CD44	Col4a1 - Cd44	COLLAGEN	ECM-Receptor	KEGG: mmu04512
A2	Y	Col4a1	Cd44	3.7399420992041946e-6	0	COL4A1_CD44	Col4a1 - Cd44	COLLAGEN	ECM-Receptor	KEGG: mmu04512
A2	P/Y	Col6a5	Cd44	6.312462629816716e-5	0	COL6A5_CD44	Col6a5 - Cd44	COLLAGEN	ECM-Receptor	KEGG: mmu04512
A2	Y	Col6a5	Cd44	1.0867233660715726e-5	0	COL6A5_CD44	Col6a5 - Cd44	COLLAGEN	ECM-Receptor	KEGG: mmu04512
P/Y	P/Y	Lamb1	Cd44	2.9994335313394968e-5	0	LAMB1_CD44	Lamb1 - Cd44	LAMININ	ECM-Receptor	KEGG: mmu04512
P/Y	P/Y	Lamb2	Cd44	3.0027386901442537e-5	0	LAMB2_CD44	Lamb2 - Cd44	LAMININ	ECM-Receptor	KEGG: mmu04512
P/Y	P/Y	Lamc1	Cd44	6.063801700332736e-4	0	LAMC1_CD44	Lamc1 - Cd44	LAMININ	ECM-Receptor	KEGG: mmu04512
A2	A2	Col4a1	Sdc1	1.969315884770588e-6	0	COL4A1_SDC1	Col4a1 - Sdc1	COLLAGEN	ECM-Receptor	KEGG: mmu04512
A2	P/Y	Col4a1	Sdc1	8.739548105069717e-6	0	COL4A1_SDC1	Col4a1 - Sdc1	COLLAGEN	ECM-Receptor	KEGG: mmu04512
A2	Y	Col4a1	Sdc1	4.2678471331401355e-6	0	COL4A1_SDC1	Col4a1 - Sdc1	COLLAGEN	ECM-Receptor	KEGG: mmu04512
A2	A2	Col6a5	Sdc1	5.722304655612049e-6	0	COL6A5_SDC1	Col6a5 - Sdc1	COLLAGEN	ECM-Receptor	KEGG: mmu04512
A2	P/Y	Col6a5	Sdc1	2.5394459038931403e-5	0	COL6A5_SDC1	Col6a5 - Sdc1	COLLAGEN	ECM-Receptor	KEGG: mmu04512
A2	Y	Col6a5	Sdc1	1.2401166684891711e-5	0	COL6A5_SDC1	Col6a5 - Sdc1	COLLAGEN	ECM-Receptor	KEGG: mmu04512
A2	A2	Tnr	Sdc1	5.958810236404056e-6	0	TNR_SDC1	Tnr - Sdc1	TENASCIN	ECM-Receptor	KEGG: mmu04512
A2	P/Y	Tnr	Sdc1	2.6444002642769436e-5	0	TNR_SDC1	Tnr - Sdc1	TENASCIN	ECM-Receptor	KEGG: mmu04512
A2	Y	Tnr	Sdc1	1.291370925425205e-5	0	TNR_SDC1	Tnr - Sdc1	TENASCIN	ECM-Receptor	KEGG: mmu04512
P/Y	P/Y	Thbs1	Sdc1	5.881320090753094e-5	0	THBS1_SDC1	Thbs1 - Sdc1	THBS	ECM-Receptor	KEGG: mmu04512
A2	A2	Col4a1	Sdc4	7.004593898635833e-6	0	COL4A1_SDC4	Col4a1 - Sdc4	COLLAGEN	ECM-Receptor	KEGG: mmu04512
A2	P/Y	Col4a1	Sdc4	3.161140051146073e-5	0	COL4A1_SDC4	Col4a1 - Sdc4	COLLAGEN	ECM-Receptor	KEGG: mmu04512
A2	Y	Col4a1	Sdc4	8.608455859495713e-6	0	COL4A1_SDC4	Col4a1 - Sdc4	COLLAGEN	ECM-Receptor	KEGG: mmu04512
A2	A2	Col6a5	Sdc4	2.035327900575809e-5	0	COL6A5_SDC4	Col6a5 - Sdc4	COLLAGEN	ECM-Receptor	KEGG: mmu04512
A2	P/Y	Col6a5	Sdc4	9.184907704024672e-5	0	COL6A5_SDC4	Col6a5 - Sdc4	COLLAGEN	ECM-Receptor	KEGG: mmu04512
A2	Y	Col6a5	Sdc4	2.501355123829655e-5	0	COL6A5_SDC4	Col6a5 - Sdc4	COLLAGEN	ECM-Receptor	KEGG: mmu04512
A2	A2	Tnr	Sdc4	2.119447691851503e-5	0	TNR_SDC4	Tnr - Sdc4	TENASCIN	ECM-Receptor	KEGG: mmu04512
A2	P/Y	Tnr	Sdc4	9.564490273836284e-5	0	TNR_SDC4	Tnr - Sdc4	TENASCIN	ECM-Receptor	KEGG: mmu04512
A2	Y	Tnr	Sdc4	2.604735247362271e-5	0	TNR_SDC4	Tnr - Sdc4	TENASCIN	ECM-Receptor	KEGG: mmu04512
P/Y	P/Y	Thbs1	Sdc4	2.1270253580705825e-4	0	THBS1_SDC4	Thbs1 - Sdc4	THBS	ECM-Receptor	KEGG: mmu04512
P/Y	P/Y	Thbs1	Cd47	8.827619473877179e-5	0	THBS1_CD47	Thbs1 - Cd47	THBS	ECM-Receptor	KEGG: mmu04512
A2	A2	Cadm1	Cadm1	0.00611331	0	CADM1_CADM1	Cadm1 - Cadm1	CADM	Cell-Cell Contact	PMID: 24503895
P/Y	A2	Cadm1	Cadm1	6.953592268580976e-4	0	CADM1_CADM1	Cadm1 - Cadm1	CADM	Cell-Cell Contact	PMID: 24503895
Y	A2	Cadm1	Cadm1	1.9671405605846016e-4	0.04	CADM1_CADM1	Cadm1 - Cadm1	CADM	Cell-Cell Contact	PMID: 24503895
A2	P/Y	Cadm1	Cadm1	6.953592268580976e-4	0	CADM1_CADM1	Cadm1 - Cadm1	CADM	Cell-Cell Contact	PMID: 24503895
A2	Y	Cadm1	Cadm1	1.9671405605846016e-4	0.04	CADM1_CADM1	Cadm1 - Cadm1	CADM	Cell-Cell Contact	PMID: 24503895
A2	A2	Cdh2	Cdh2	7.644271172125699e-5	0	CDH2_CDH2	Cdh2 - Cdh2	CDH	Cell-Cell Contact	KEGG: mmu04514
P/Y	A2	Cdh2	Cdh2	4.895058016203685e-5	0	CDH2_CDH2	Cdh2 - Cdh2	CDH	Cell-Cell Contact	KEGG: mmu04514
A2	P/Y	Cdh2	Cdh2	4.895058016203685e-5	0	CDH2_CDH2	Cdh2 - Cdh2	CDH	Cell-Cell Contact	KEGG: mmu04514
A2	A2	Cdh1	Cdh1	0.00241504	0	CDH1_CDH1	Cdh1 - Cdh1	CDH	Cell-Cell Contact	KEGG: mmu04514
A2	P/Y	Efna5	Epha4	5.017853017613066e-4	0	EFNA5_EPHA4	Efna5 - Epha4	EPHA	Cell-Cell Contact	PMID: 15114347
A2	A2	Efna5	Ephb2	0.00205717	0	EFNA5_EPHB2	Efna5 - Ephb2	EPHA	Cell-Cell Contact	PMID:15107857; PMID: 15114347
P/Y	A2	Efna5	Ephb2	5.267733263840398e-4	0	EFNA5_EPHB2	Efna5 - Ephb2	EPHA	Cell-Cell Contact	PMID:15107857; PMID: 15114347
A2	P/Y	Efna5	Ephb2	1.174625543823776e-4	0	EFNA5_EPHB2	Efna5 - Ephb2	EPHA	Cell-Cell Contact	PMID:15107857; PMID: 15114347
A2	A2	F11r	F11r	1.0849141150804506e-4	0	F11R_F11R	F11r - F11r	JAM	Cell-Cell Contact	KEGG: mmu04514
A2	P/Y	F11r	Jam3	4.2312253277731305e-5	0	F11R_JAM3	F11r - Jam3	JAM	Cell-Cell Contact	KEGG: mmu04514
P/Y	A2	Jam3	F11r	4.2312253277731305e-5	0	JAM3_F11R	Jam3 - F11r	JAM	Cell-Cell Contact	KEGG: mmu04514
P/Y	P/Y	Jam3	Jam3	1.650134765576347e-5	0	JAM3_JAM3	Jam3 - Jam3	JAM	Cell-Cell Contact	KEGG: mmu04514
A2	A2	L1cam	L1cam	7.278544280519444e-7	0	L1CAM_L1CAM	L1cam - L1cam	L1CAM	Cell-Cell Contact	PMID: 18701456
A2	A2	Mpzl1	Mpzl1	8.484419650244824e-4	0	MPZL1_MPZL1	Mpzl1 - Mpzl1	MPZ	Cell-Cell Contact	KEGG: mmu04514
P/Y	A2	Mpzl1	Mpzl1	1.1208380624030093e-4	0	MPZL1_MPZL1	Mpzl1 - Mpzl1	MPZ	Cell-Cell Contact	KEGG: mmu04514
A2	P/Y	Mpzl1	Mpzl1	1.1208380624030093e-4	0	MPZL1_MPZL1	Mpzl1 - Mpzl1	MPZ	Cell-Cell Contact	KEGG: mmu04514
A2	A2	Ncam2	L1cam	1.863909556770532e-5	0	NCAM2_L1CAM	Ncam2 - L1cam	NCAM	Cell-Cell Contact	KEGG: mmu04514
P/Y	A2	Nectin3	Nectin1	2.333922927785445e-5	0	NECTIN3_NECTIN1	Nectin3 - Nectin1	NECTIN	Cell-Cell Contact	PMID: 23027581
P/Y	A2	Nectin3	Nectin2	1.3677123767239163e-5	0	NECTIN3_NECTIN2	Nectin3 - Nectin2	NECTIN	Cell-Cell Contact	PMID: 23027581
P/Y	P/Y	Nectin3	Pvr	1.0937071580728307e-5	0	NECTIN3_PVR	Nectin3 - Pvr	NECTIN	Cell-Cell Contact	PMID: 23027581
A2	P/Y	Nectin1	Nectin3	2.333922927785445e-5	0	NECTIN1_NECTIN3	Nectin1 - Nectin3	NECTIN	Cell-Cell Contact	KEGG: mmu04514
A2	P/Y	Jag2	Notch2	4.342666534834545e-5	0	JAG2_NOTCH2	Jag2 - Notch2	NOTCH	Cell-Cell Contact	PMID: 22353464
P/Y	P/Y	Jag2	Notch2	1.9224723235059868e-5	0.04	JAG2_NOTCH2	Jag2 - Notch2	NOTCH	Cell-Cell Contact	PMID: 22353464
A2	A2	Nrxn1	Nlgn1	0.00465851	0	NRXN1_NLGN1	Nrxn1 - Nlgn1	NRXN	Cell-Cell Contact	KEGG: mmu04514
P/Y	A2	Nrxn2	Nlgn1	1.0584556834400872e-4	0	NRXN2_NLGN1	Nrxn2 - Nlgn1	NRXN	Cell-Cell Contact	KEGG: mmu04514
A2	A2	Ocln	Ocln	7.976855645020537e-5	0	OCLN_OCLN	Ocln - Ocln	OCLN	Cell-Cell Contact	KEGG: mmu04514
A2	A2	Ptprm	Ptprm	0.00280896	0	PTPRM_PTPRM	Ptprm - Ptprm	PTPRM	Cell-Cell Contact	KEGG: mmu04514
P/Y	A2	Ptprm	Ptprm	8.219688359861844e-4	0	PTPRM_PTPRM	Ptprm - Ptprm	PTPRM	Cell-Cell Contact	KEGG: mmu04514
A2	P/Y	Ptprm	Ptprm	8.219688359861844e-4	0	PTPRM_PTPRM	Ptprm - Ptprm	PTPRM	Cell-Cell Contact	KEGG: mmu04514
A2	P/Y	Sema5b	Plxna1	1.5196551922856752e-5	0	SEMA5B_PLXNA1	Sema5b - Plxna1	SEMA5	Cell-Cell Contact	PMID: 27533782

## Sheet: SC53
source	target	ligand	receptor	prob	pval	interaction_name	interaction_name_2	pathway_name	annotation	evidence
Generalist	SCLC-Y	MDK	LRP1	0.0443475	0	MDK_LRP1	MDK - LRP1	MK	Secreted Signaling	PMID: 28356350
SCLC-A	SCLC-Y	MDK	LRP1	0.059165	0	MDK_LRP1	MDK - LRP1	MK	Secreted Signaling	PMID: 28356350
SCLC-A2	SCLC-Y	MDK	LRP1	0.0432525	0	MDK_LRP1	MDK - LRP1	MK	Secreted Signaling	PMID: 28356350
SCLC-Y	SCLC-Y	MDK	LRP1	0.00936456	0.01	MDK_LRP1	MDK - LRP1	MK	Secreted Signaling	PMID: 28356350
SCLC-A	Generalist	MDK	NCL	0.0799826	0	MDK_NCL	MDK - NCL	MK	Secreted Signaling	PMID: 28356350
Generalist	SCLC-A	MDK	NCL	0.0847495	0	MDK_NCL	MDK - NCL	MK	Secreted Signaling	PMID: 28356350
SCLC-A	SCLC-A	MDK	NCL	0.11149137877234658	0	MDK_NCL	MDK - NCL	MK	Secreted Signaling	PMID: 28356350
SCLC-A2	SCLC-A	MDK	NCL	0.0827433	0	MDK_NCL	MDK - NCL	MK	Secreted Signaling	PMID: 28356350
SCLC-A	SCLC-A2	MDK	NCL	0.0938245	0	MDK_NCL	MDK - NCL	MK	Secreted Signaling	PMID: 28356350
Generalist	SCLC-Y	MDK	NCL	0.11638740744551763	0	MDK_NCL	MDK - NCL	MK	Secreted Signaling	PMID: 28356350
SCLC-A	SCLC-Y	MDK	NCL	0.15146024600537153	0	MDK_NCL	MDK - NCL	MK	Secreted Signaling	PMID: 28356350
SCLC-A2	SCLC-Y	MDK	NCL	0.11372533286893016	0	MDK_NCL	MDK - NCL	MK	Secreted Signaling	PMID: 28356350
Generalist	SCLC-A2	GRN	SORT1	0.00430932	0	GRN_SORT1	GRN - SORT1	GRN	Secreted Signaling	PMID: 29555433
SCLC-A	SCLC-A2	GRN	SORT1	0.00416413	0	GRN_SORT1	GRN - SORT1	GRN	Secreted Signaling	PMID: 29555433
SCLC-A2	SCLC-A2	GRN	SORT1	0.00596299	0	GRN_SORT1	GRN - SORT1	GRN	Secreted Signaling	PMID: 29555433
SCLC-A2	Generalist	CDH1	CDH1	0.00163621	0	CDH1_CDH1	CDH1 - CDH1	CDH	Cell-Cell Contact	KEGG: hsa04514
SCLC-A2	SCLC-A	CDH1	CDH1	0.0015679	0.04	CDH1_CDH1	CDH1 - CDH1	CDH	Cell-Cell Contact	KEGG: hsa04514
Generalist	SCLC-A2	CDH1	CDH1	0.00163621	0	CDH1_CDH1	CDH1 - CDH1	CDH	Cell-Cell Contact	KEGG: hsa04514
SCLC-A	SCLC-A2	CDH1	CDH1	0.0015679	0.04	CDH1_CDH1	CDH1 - CDH1	CDH	Cell-Cell Contact	KEGG: hsa04514
SCLC-A2	SCLC-A2	CDH1	CDH1	0.00239175	0	CDH1_CDH1	CDH1 - CDH1	CDH	Cell-Cell Contact	KEGG: hsa04514
SCLC-A2	Generalist	F11R	F11R	0.0048369	0	F11R_F11R	F11R - F11R	JAM	Cell-Cell Contact	KEGG: hsa04514
SCLC-A2	SCLC-A	F11R	F11R	0.00444803	0	F11R_F11R	F11R - F11R	JAM	Cell-Cell Contact	KEGG: hsa04514
Generalist	SCLC-A2	F11R	F11R	0.0048369	0	F11R_F11R	F11R - F11R	JAM	Cell-Cell Contact	KEGG: hsa04514
SCLC-A	SCLC-A2	F11R	F11R	0.00444803	0	F11R_F11R	F11R - F11R	JAM	Cell-Cell Contact	KEGG: hsa04514
SCLC-A2	SCLC-A2	F11R	F11R	0.0121579	0	F11R_F11R	F11R - F11R	JAM	Cell-Cell Contact	KEGG: hsa04514
SCLC-A2	Generalist	F11R	JAM3	0.00369221	0	F11R_JAM3	F11R - JAM3	JAM	Cell-Cell Contact	KEGG: hsa04514
SCLC-A2	SCLC-A	F11R	JAM3	0.00374585	0	F11R_JAM3	F11R - JAM3	JAM	Cell-Cell Contact	KEGG: hsa04514
Generalist	SCLC-A2	F11R	JAM3	0.00210194	0.01	F11R_JAM3	F11R - JAM3	JAM	Cell-Cell Contact	KEGG: hsa04514
SCLC-A2	SCLC-A2	F11R	JAM3	0.00530545	0	F11R_JAM3	F11R - JAM3	JAM	Cell-Cell Contact	KEGG: hsa04514
SCLC-A2	Generalist	JAM3	F11R	0.00210194	0.01	JAM3_F11R	JAM3 - F11R	JAM	Cell-Cell Contact	KEGG: hsa04514
Generalist	SCLC-A2	JAM3	F11R	0.00369221	0	JAM3_F11R	JAM3 - F11R	JAM	Cell-Cell Contact	KEGG: hsa04514
SCLC-A	SCLC-A2	JAM3	F11R	0.00374585	0	JAM3_F11R	JAM3 - F11R	JAM	Cell-Cell Contact	KEGG: hsa04514
SCLC-A2	SCLC-A2	JAM3	F11R	0.00530545	0	JAM3_F11R	JAM3 - F11R	JAM	Cell-Cell Contact	KEGG: hsa04514
SCLC-A2	Generalist	JAM3	JAM3	0.00160345	0.01	JAM3_JAM3	JAM3 - JAM3	JAM	Cell-Cell Contact	KEGG: hsa04514
SCLC-A2	SCLC-A	JAM3	JAM3	0.0016268	0	JAM3_JAM3	JAM3 - JAM3	JAM	Cell-Cell Contact	KEGG: hsa04514
Generalist	SCLC-A2	JAM3	JAM3	0.00160345	0.01	JAM3_JAM3	JAM3 - JAM3	JAM	Cell-Cell Contact	KEGG: hsa04514
SCLC-A	SCLC-A2	JAM3	JAM3	0.0016268	0	JAM3_JAM3	JAM3 - JAM3	JAM	Cell-Cell Contact	KEGG: hsa04514
SCLC-A2	SCLC-A2	JAM3	JAM3	0.00230617	0.01	JAM3_JAM3	JAM3 - JAM3	JAM	Cell-Cell Contact	KEGG: hsa04514
SCLC-A2	Generalist	NCAM1	NCAM1	0.00121998	0.03	NCAM1_NCAM1	NCAM1 - NCAM1	NCAM	Cell-Cell Contact	KEGG: hsa04514
SCLC-A2	SCLC-A	NCAM1	NCAM1	0.00149513	0.01	NCAM1_NCAM1	NCAM1 - NCAM1	NCAM	Cell-Cell Contact	KEGG: hsa04514
Generalist	SCLC-A2	NCAM1	NCAM1	0.00121998	0.03	NCAM1_NCAM1	NCAM1 - NCAM1	NCAM	Cell-Cell Contact	KEGG: hsa04514
SCLC-A	SCLC-A2	NCAM1	NCAM1	0.00149513	0.01	NCAM1_NCAM1	NCAM1 - NCAM1	NCAM	Cell-Cell Contact	KEGG: hsa04514
SCLC-A2	SCLC-A2	NCAM1	NCAM1	0.00171777	0.03	NCAM1_NCAM1	NCAM1 - NCAM1	NCAM	Cell-Cell Contact	KEGG: hsa04514

## Sheet: CC
source	target	ligand	receptor	prob	pval	interaction_name	interaction_name_2	pathway_name	annotation	evidence
Mes	Mes	FGF19	FGFR1	8.824142215692539e-4	0	FGF15_FGFR1	FGF15 - FGFR1	FGF	Secreted Signaling	PMC: 4393358
Mes	Epi	TNFSF12	TNFRSF12A	0.0070312	0.02	TNFSF12_TNFRSF12A	TNFSF12 - TNFRSF12A	TWEAK	Secreted Signaling	KEGG: hsa04060
Mes	Mes	TNFSF12	TNFRSF12A	0.00679983	0.04	TNFSF12_TNFRSF12A	TNFSF12 - TNFRSF12A	TWEAK	Secreted Signaling	KEGG: hsa04060
Mes	Epi	MDK	SDC1	0.015565007752879244	0	MDK_SDC1	MDK - SDC1	MK	Secreted Signaling	PMID: 28356350
pEMT	Epi	MDK	SDC1	0.0159393	0	MDK_SDC1	MDK - SDC1	MK	Secreted Signaling	PMID: 28356350
Mes	Mes	MDK	SDC1	0.015191785248037892	0.04	MDK_SDC1	MDK - SDC1	MK	Secreted Signaling	PMID: 28356350
pEMT	Mes	MDK	SDC1	0.015557232924957701	0.03	MDK_SDC1	MDK - SDC1	MK	Secreted Signaling	PMID: 28356350
Mes	Epi	MDK	SDC4	0.016860276237957845	0	MDK_SDC4	MDK - SDC4	MK	Secreted Signaling	PMID: 28356350
pEMT	Epi	MDK	SDC4	0.0172652	0	MDK_SDC4	MDK - SDC4	MK	Secreted Signaling	PMID: 28356350
Mes	Mes	MDK	SDC4	0.0166247	0.02	MDK_SDC4	MDK - SDC4	MK	Secreted Signaling	PMID: 28356350
pEMT	Mes	MDK	SDC4	0.017023983587268653	0.04	MDK_SDC4	MDK - SDC4	MK	Secreted Signaling	PMID: 28356350
Mes	Epi	MDK	ITGA6_ITGB1	0.0485621	0	MDK_ITGA6_ITGB1	MDK - (ITGA6+ITGB1)	MK	Secreted Signaling	PMID: 28356350
pEMT	Epi	MDK	ITGA6_ITGB1	0.0496897	0	MDK_ITGA6_ITGB1	MDK - (ITGA6+ITGB1)	MK	Secreted Signaling	PMID: 28356350
Mes	Mes	MDK	ITGA6_ITGB1	0.0500222	0	MDK_ITGA6_ITGB1	MDK - (ITGA6+ITGB1)	MK	Secreted Signaling	PMID: 28356350
pEMT	Mes	MDK	ITGA6_ITGB1	0.051182	0	MDK_ITGA6_ITGB1	MDK - (ITGA6+ITGB1)	MK	Secreted Signaling	PMID: 28356350
Epi	Mes	GAS6	AXL	0.00969108	0	GAS6_AXL	GAS6 - AXL	GAS	Secreted Signaling	PMID: 27801848
Mes	Mes	GAS6	AXL	0.00342207	0.04	GAS6_AXL	GAS6 - AXL	GAS	Secreted Signaling	PMID: 27801848
Mes	Epi	COL6A1	CD44	0.00313105	0.02	COL6A1_CD44	COL6A1 - CD44	COLLAGEN	ECM-Receptor	KEGG: hsa04512
Mes	Mes	COL6A1	CD44	0.00388338	0	COL6A1_CD44	COL6A1 - CD44	COLLAGEN	ECM-Receptor	KEGG: hsa04512
pEMT	Mes	COL6A1	CD44	0.00475172	0	COL6A1_CD44	COL6A1 - CD44	COLLAGEN	ECM-Receptor	KEGG: hsa04512
Mes	pEMT	COL6A1	CD44	0.00409038	0	COL6A1_CD44	COL6A1 - CD44	COLLAGEN	ECM-Receptor	KEGG: hsa04512
pEMT	pEMT	COL6A1	CD44	0.00500478	0.01	COL6A1_CD44	COL6A1 - CD44	COLLAGEN	ECM-Receptor	KEGG: hsa04512
Mes	Mes	COL6A2	CD44	0.00403717	0	COL6A2_CD44	COL6A2 - CD44	COLLAGEN	ECM-Receptor	KEGG: hsa04512
pEMT	Mes	COL6A2	CD44	0.00508844	0.01	COL6A2_CD44	COL6A2 - CD44	COLLAGEN	ECM-Receptor	KEGG: hsa04512
Mes	pEMT	COL6A2	CD44	0.00425234	0.02	COL6A2_CD44	COL6A2 - CD44	COLLAGEN	ECM-Receptor	KEGG: hsa04512
pEMT	pEMT	COL6A2	CD44	0.00535934	0.03	COL6A2_CD44	COL6A2 - CD44	COLLAGEN	ECM-Receptor	KEGG: hsa04512
Mes	Epi	COL9A3	CD44	0.00448721	0	COL9A3_CD44	COL9A3 - CD44	COLLAGEN	ECM-Receptor	KEGG: hsa04512
Mes	Mes	COL9A3	CD44	0.00556358	0	COL9A3_CD44	COL9A3 - CD44	COLLAGEN	ECM-Receptor	KEGG: hsa04512
Mes	pEMT	COL9A3	CD44	0.00585962	0	COL9A3_CD44	COL9A3 - CD44	COLLAGEN	ECM-Receptor	KEGG: hsa04512
Mes	Epi	COL6A1	SDC1	4.804865146593087e-4	0	COL6A1_SDC1	COL6A1 - SDC1	COLLAGEN	ECM-Receptor	KEGG: hsa04512
Mes	Mes	COL6A1	SDC1	4.687930184113716e-4	0	COL6A1_SDC1	COL6A1 - SDC1	COLLAGEN	ECM-Receptor	KEGG: hsa04512
Mes	Epi	COL9A3	SDC1	6.893955351566252e-4	0	COL9A3_SDC1	COL9A3 - SDC1	COLLAGEN	ECM-Receptor	KEGG: hsa04512
Mes	Mes	COL9A3	SDC1	6.726212866877306e-4	0	COL9A3_SDC1	COL9A3 - SDC1	COLLAGEN	ECM-Receptor	KEGG: hsa04512
Mes	Epi	COL6A1	SDC4	5.211355301395268e-4	0	COL6A1_SDC4	COL6A1 - SDC4	COLLAGEN	ECM-Receptor	KEGG: hsa04512
Mes	Mes	COL6A1	SDC4	5.137336305345835e-4	0	COL6A1_SDC4	COL6A1 - SDC4	COLLAGEN	ECM-Receptor	KEGG: hsa04512
Mes	Epi	COL9A3	SDC4	7.477049702880175e-4	0	COL9A3_SDC4	COL9A3 - SDC4	COLLAGEN	ECM-Receptor	KEGG: hsa04512
Mes	Mes	COL9A3	SDC4	7.370873861251816e-4	0	COL9A3_SDC4	COL9A3 - SDC4	COLLAGEN	ECM-Receptor	KEGG: hsa04512
Mes	Mes	CD99	CD99	0.0320352	0	CD99_CD99	CD99 - CD99	CD99	Cell-Cell Contact	KEGG: hsa04514
Epi	Epi	DSC2	DSG2	0.00168669	0	DSC2_DSG2	DSC2 - DSG2	DESMOSOME	Cell-Cell Contact	PMID: 27298358
Epi	Mes	DSC2	DSG2	6.345333844959978e-4	0	DSC2_DSG2	DSC2 - DSG2	DESMOSOME	Cell-Cell Contact	PMID: 27298358
Epi	pEMT	DSC2	DSG2	8.593134555654598e-4	0	DSC2_DSG2	DSC2 - DSG2	DESMOSOME	Cell-Cell Contact	PMID: 27298358

## Sheet: HER2
source	target	ligand	receptor	prob	pval	interaction_name	interaction_name_2	pathway_name	annotation	evidence
EMT	EMT	Spp1	Cd44	0.2599979585432778	0	SPP1_CD44	Spp1 - Cd44	SPP1	Secreted Signaling	PMID: 21907263
HRneg	EMT	Spp1	Cd44	0.29542132563657675	0	SPP1_CD44	Spp1 - Cd44	SPP1	Secreted Signaling	PMID: 21907263
T	EMT	Spp1	Cd44	0.30777446356185734	0	SPP1_CD44	Spp1 - Cd44	SPP1	Secreted Signaling	PMID: 21907263
EMT	EMT	Spp1	Itgav	0.0975677	0	SPP1_ITGAV_ITGB1	Spp1 - (Itgav+Itgb1)	SPP1	Secreted Signaling	PMID: 21907263
EMT	EMT	Spp1	Itgb1	0.0975677	0	SPP1_ITGAV_ITGB1	Spp1 - (Itgav+Itgb1)	SPP1	Secreted Signaling	PMID: 21907263
HRneg	EMT	Spp1	Itgav	0.11427840196942182	0	SPP1_ITGAV_ITGB1	Spp1 - (Itgav+Itgb1)	SPP1	Secreted Signaling	PMID: 21907263
HRneg	EMT	Spp1	Itgb1	0.11427840196942182	0	SPP1_ITGAV_ITGB1	Spp1 - (Itgav+Itgb1)	SPP1	Secreted Signaling	PMID: 21907263
T	EMT	Spp1	Itgav	0.12035081765433148	0	SPP1_ITGAV_ITGB1	Spp1 - (Itgav+Itgb1)	SPP1	Secreted Signaling	PMID: 21907263
T	EMT	Spp1	Itgb1	0.12035081765433148	0	SPP1_ITGAV_ITGB1	Spp1 - (Itgav+Itgb1)	SPP1	Secreted Signaling	PMID: 21907263
EMT	HS	Spp1	Itgav	0.0799476	0.03	SPP1_ITGAV_ITGB1	Spp1 - (Itgav+Itgb1)	SPP1	Secreted Signaling	PMID: 21907263
EMT	HS	Spp1	Itgb1	0.0799476	0.03	SPP1_ITGAV_ITGB1	Spp1 - (Itgav+Itgb1)	SPP1	Secreted Signaling	PMID: 21907263
HRneg	HS	Spp1	Itgav	0.0939546	0	SPP1_ITGAV_ITGB1	Spp1 - (Itgav+Itgb1)	SPP1	Secreted Signaling	PMID: 21907263
HRneg	HS	Spp1	Itgb1	0.0939546	0	SPP1_ITGAV_ITGB1	Spp1 - (Itgav+Itgb1)	SPP1	Secreted Signaling	PMID: 21907263
T	HS	Spp1	Itgav	0.0990679	0	SPP1_ITGAV_ITGB1	Spp1 - (Itgav+Itgb1)	SPP1	Secreted Signaling	PMID: 21907263
T	HS	Spp1	Itgb1	0.0990679	0	SPP1_ITGAV_ITGB1	Spp1 - (Itgav+Itgb1)	SPP1	Secreted Signaling	PMID: 21907263
EMT	EMT	Pros1	Axl	0.00493871	0	PROS1_AXL	Pros1 - Axl	PROS	Secreted Signaling	PMID: 29531161
EMT	EMT	Fn1	Itga3	0.0188951	0	FN1_ITGA3_ITGB1	Fn1 - (Itga3+Itgb1)	FN1	ECM-Receptor	KEGG: mmu04512
EMT	EMT	Fn1	Itgb1	0.0188951	0	FN1_ITGA3_ITGB1	Fn1 - (Itga3+Itgb1)	FN1	ECM-Receptor	KEGG: mmu04512
EMT	EMT	Lama3	Itga3	0.0135912	0	LAMA3_ITGA3_ITGB1	Lama3 - (Itga3+Itgb1)	LAMININ	ECM-Receptor	KEGG: mmu04512
EMT	EMT	Lama3	Itgb1	0.0135912	0	LAMA3_ITGA3_ITGB1	Lama3 - (Itga3+Itgb1)	LAMININ	ECM-Receptor	KEGG: mmu04512
EMT	EMT	Lama5	Itga3	0.0172785	0.01	LAMA5_ITGA3_ITGB1	Lama5 - (Itga3+Itgb1)	LAMININ	ECM-Receptor	KEGG: mmu04512
EMT	EMT	Lama5	Itgb1	0.0172785	0.01	LAMA5_ITGA3_ITGB1	Lama5 - (Itga3+Itgb1)	LAMININ	ECM-Receptor	KEGG: mmu04512
HRneg	EMT	Lama5	Itga3	0.0132575	0.01	LAMA5_ITGA3_ITGB1	Lama5 - (Itga3+Itgb1)	LAMININ	ECM-Receptor	KEGG: mmu04512
HRneg	EMT	Lama5	Itgb1	0.0132575	0.01	LAMA5_ITGA3_ITGB1	Lama5 - (Itga3+Itgb1)	LAMININ	ECM-Receptor	KEGG: mmu04512
HS	EMT	Lama5	Itga3	0.0645595	0	LAMA5_ITGA3_ITGB1	Lama5 - (Itga3+Itgb1)	LAMININ	ECM-Receptor	KEGG: mmu04512
HS	EMT	Lama5	Itgb1	0.0645595	0	LAMA5_ITGA3_ITGB1	Lama5 - (Itga3+Itgb1)	LAMININ	ECM-Receptor	KEGG: mmu04512
T	EMT	Lama5	Itga3	0.0176499	0.01	LAMA5_ITGA3_ITGB1	Lama5 - (Itga3+Itgb1)	LAMININ	ECM-Receptor	KEGG: mmu04512
T	EMT	Lama5	Itgb1	0.0176499	0.01	LAMA5_ITGA3_ITGB1	Lama5 - (Itga3+Itgb1)	LAMININ	ECM-Receptor	KEGG: mmu04512
EMT	EMT	Lamb3	Itga3	0.0165737	0	LAMB3_ITGA3_ITGB1	Lamb3 - (Itga3+Itgb1)	LAMININ	ECM-Receptor	KEGG: mmu04512
EMT	EMT	Lamb3	Itgb1	0.0165737	0	LAMB3_ITGA3_ITGB1	Lamb3 - (Itga3+Itgb1)	LAMININ	ECM-Receptor	KEGG: mmu04512
HRneg	EMT	Lamb3	Itga3	0.01322	0	LAMB3_ITGA3_ITGB1	Lamb3 - (Itga3+Itgb1)	LAMININ	ECM-Receptor	KEGG: mmu04512
HRneg	EMT	Lamb3	Itgb1	0.01322	0	LAMB3_ITGA3_ITGB1	Lamb3 - (Itga3+Itgb1)	LAMININ	ECM-Receptor	KEGG: mmu04512
HS	EMT	Lamb3	Itga3	0.0110455	0	LAMB3_ITGA3_ITGB1	Lamb3 - (Itga3+Itgb1)	LAMININ	ECM-Receptor	KEGG: mmu04512
HS	EMT	Lamb3	Itgb1	0.0110455	0	LAMB3_ITGA3_ITGB1	Lamb3 - (Itga3+Itgb1)	LAMININ	ECM-Receptor	KEGG: mmu04512
EMT	EMT	Lamc2	Itga3	0.0159983	0	LAMC2_ITGA3_ITGB1	Lamc2 - (Itga3+Itgb1)	LAMININ	ECM-Receptor	KEGG: mmu04512
EMT	EMT	Lamc2	Itgb1	0.0159983	0	LAMC2_ITGA3_ITGB1	Lamc2 - (Itga3+Itgb1)	LAMININ	ECM-Receptor	KEGG: mmu04512
HS	EMT	Lamc2	Itga3	0.0134869	0	LAMC2_ITGA3_ITGB1	Lamc2 - (Itga3+Itgb1)	LAMININ	ECM-Receptor	KEGG: mmu04512
HS	EMT	Lamc2	Itgb1	0.0134869	0	LAMC2_ITGA3_ITGB1	Lamc2 - (Itga3+Itgb1)	LAMININ	ECM-Receptor	KEGG: mmu04512
EMT	EMT	Thbs1	Itga3	0.011443	0.01	THBS1_ITGA3_ITGB1	Thbs1 - (Itga3+Itgb1)	THBS	ECM-Receptor	KEGG: mmu04512
EMT	EMT	Thbs1	Itgb1	0.011443	0.01	THBS1_ITGA3_ITGB1	Thbs1 - (Itga3+Itgb1)	THBS	ECM-Receptor	KEGG: mmu04512
HRneg	EMT	Thbs1	Itga3	0.016878	0	THBS1_ITGA3_ITGB1	Thbs1 - (Itga3+Itgb1)	THBS	ECM-Receptor	KEGG: mmu04512
HRneg	EMT	Thbs1	Itgb1	0.016878	0	THBS1_ITGA3_ITGB1	Thbs1 - (Itga3+Itgb1)	THBS	ECM-Receptor	KEGG: mmu04512
T	EMT	Thbs1	Itga3	0.0220125	0	THBS1_ITGA3_ITGB1	Thbs1 - (Itga3+Itgb1)	THBS	ECM-Receptor	KEGG: mmu04512
T	EMT	Thbs1	Itgb1	0.0220125	0	THBS1_ITGA3_ITGB1	Thbs1 - (Itga3+Itgb1)	THBS	ECM-Receptor	KEGG: mmu04512
EMT	EMT	Col4a1	Itga3	0.01486	0	COL4A1_ITGA3_ITGB1	Col4a1 - (Itga3+Itgb1)	COLLAGEN	ECM-Receptor	KEGG: mmu04512
EMT	EMT	Col4a1	Itgb1	0.01486	0	COL4A1_ITGA3_ITGB1	Col4a1 - (Itga3+Itgb1)	COLLAGEN	ECM-Receptor	KEGG: mmu04512
EMT	EMT	Col4a2	Itga3	0.0105474	0	COL4A2_ITGA3_ITGB1	Col4a2 - (Itga3+Itgb1)	COLLAGEN	ECM-Receptor	KEGG: mmu04512
EMT	EMT	Col4a2	Itgb1	0.0105474	0	COL4A2_ITGA3_ITGB1	Col4a2 - (Itga3+Itgb1)	COLLAGEN	ECM-Receptor	KEGG: mmu04512
HRneg	EMT	Col9a1	Itga3	0.0176782	0	COL9A1_ITGA3_ITGB1	Col9a1 - (Itga3+Itgb1)	COLLAGEN	ECM-Receptor	KEGG: mmu04512
HRneg	EMT	Col9a1	Itgb1	0.0176782	0	COL9A1_ITGA3_ITGB1	Col9a1 - (Itga3+Itgb1)	COLLAGEN	ECM-Receptor	KEGG: mmu04512
HRneg	EMT	Col9a2	Itga3	0.0145606	0	COL9A2_ITGA3_ITGB1	Col9a2 - (Itga3+Itgb1)	COLLAGEN	ECM-Receptor	KEGG: mmu04512
HRneg	EMT	Col9a2	Itgb1	0.0145606	0	COL9A2_ITGA3_ITGB1	Col9a2 - (Itga3+Itgb1)	COLLAGEN	ECM-Receptor	KEGG: mmu04512
T	EMT	Col9a2	Itga3	0.011441	0	COL9A2_ITGA3_ITGB1	Col9a2 - (Itga3+Itgb1)	COLLAGEN	ECM-Receptor	KEGG: mmu04512
T	EMT	Col9a2	Itgb1	0.011441	0	COL9A2_ITGA3_ITGB1	Col9a2 - (Itga3+Itgb1)	COLLAGEN	ECM-Receptor	KEGG: mmu04512
EMT	EMT	Lama3	Itga6	0.0145969	0	LAMA3_ITGA6_ITGB1	Lama3 - (Itga6+Itgb1)	LAMININ	ECM-Receptor	KEGG: mmu04512
EMT	HRneg	Lama3	Itga6	0.00715813	0	LAMA3_ITGA6_ITGB1	Lama3 - (Itga6+Itgb1)	LAMININ	ECM-Receptor	KEGG: mmu04512
EMT	HRneg	Lama3	Itgb1	0.00715813	0	LAMA3_ITGA6_ITGB1	Lama3 - (Itga6+Itgb1)	LAMININ	ECM-Receptor	KEGG: mmu04512
EMT	HS	Lama3	Itga6	0.0214142	0	LAMA3_ITGA6_ITGB1	Lama3 - (Itga6+Itgb1)	LAMININ	ECM-Receptor	KEGG: mmu04512
EMT	HS	Lama3	Itgb1	0.0214142	0	LAMA3_ITGA6_ITGB1	Lama3 - (Itga6+Itgb1)	LAMININ	ECM-Receptor	KEGG: mmu04512
EMT	T	Lama3	Itga6	0.0079711	0	LAMA3_ITGA6_ITGB1	Lama3 - (Itga6+Itgb1)	LAMININ	ECM-Receptor	KEGG: mmu04512
EMT	T	Lama3	Itgb1	0.0079711	0	LAMA3_ITGA6_ITGB1	Lama3 - (Itga6+Itgb1)	LAMININ	ECM-Receptor	KEGG: mmu04512
HS	EMT	Lama5	Itga6	0.0690727	0	LAMA5_ITGA6_ITGB1	Lama5 - (Itga6+Itgb1)	LAMININ	ECM-Receptor	KEGG: mmu04512
HS	HRneg	Lama5	Itga6	0.0348542	0.04	LAMA5_ITGA6_ITGB1	Lama5 - (Itga6+Itgb1)	LAMININ	ECM-Receptor	KEGG: mmu04512
HS	HRneg	Lama5	Itgb1	0.0348542	0.04	LAMA5_ITGA6_ITGB1	Lama5 - (Itga6+Itgb1)	LAMININ	ECM-Receptor	KEGG: mmu04512
HRneg	HS	Lama5	Itga6	0.0208925	0.02	LAMA5_ITGA6_ITGB1	Lama5 - (Itga6+Itgb1)	LAMININ	ECM-Receptor	KEGG: mmu04512
HRneg	HS	Lama5	Itgb1	0.0208925	0.02	LAMA5_ITGA6_ITGB1	Lama5 - (Itga6+Itgb1)	LAMININ	ECM-Receptor	KEGG: mmu04512
HS	HS	Lama5	Itga6	0.0987814	0	LAMA5_ITGA6_ITGB1	Lama5 - (Itga6+Itgb1)	LAMININ	ECM-Receptor	KEGG: mmu04512
HS	HS	Lama5	Itgb1	0.0987814	0	LAMA5_ITGA6_ITGB1	Lama5 - (Itga6+Itgb1)	LAMININ	ECM-Receptor	KEGG: mmu04512
HS	T	Lama5	Itga6	0.0386901	0.01	LAMA5_ITGA6_ITGB1	Lama5 - (Itga6+Itgb1)	LAMININ	ECM-Receptor	KEGG: mmu04512
HS	T	Lama5	Itgb1	0.0386901	0.01	LAMA5_ITGA6_ITGB1	Lama5 - (Itga6+Itgb1)	LAMININ	ECM-Receptor	KEGG: mmu04512
EMT	EMT	Lamb3	Itga6	0.0177962	0.01	LAMB3_ITGA6_ITGB1	Lamb3 - (Itga6+Itgb1)	LAMININ	ECM-Receptor	KEGG: mmu04512
HRneg	EMT	Lamb3	Itga6	0.0141987	0.04	LAMB3_ITGA6_ITGB1	Lamb3 - (Itga6+Itgb1)	LAMININ	ECM-Receptor	KEGG: mmu04512
EMT	HS	Lamb3	Itga6	0.026068	0	LAMB3_ITGA6_ITGB1	Lamb3 - (Itga6+Itgb1)	LAMININ	ECM-Receptor	KEGG: mmu04512
EMT	HS	Lamb3	Itgb1	0.026068	0	LAMB3_ITGA6_ITGB1	Lamb3 - (Itga6+Itgb1)	LAMININ	ECM-Receptor	KEGG: mmu04512
HRneg	HS	Lamb3	Itga6	0.0208338	0	LAMB3_ITGA6_ITGB1	Lamb3 - (Itga6+Itgb1)	LAMININ	ECM-Receptor	KEGG: mmu04512
HRneg	HS	Lamb3	Itgb1	0.0208338	0	LAMB3_ITGA6_ITGB1	Lamb3 - (Itga6+Itgb1)	LAMININ	ECM-Receptor	KEGG: mmu04512
HS	HS	Lamb3	Itga6	0.017429	0	LAMB3_ITGA6_ITGB1	Lamb3 - (Itga6+Itgb1)	LAMININ	ECM-Receptor	KEGG: mmu04512
HS	HS	Lamb3	Itgb1	0.017429	0	LAMB3_ITGA6_ITGB1	Lamb3 - (Itga6+Itgb1)	LAMININ	ECM-Receptor	KEGG: mmu04512
EMT	EMT	Lamc2	Itga6	0.017179	0.01	LAMC2_ITGA6_ITGB1	Lamc2 - (Itga6+Itgb1)	LAMININ	ECM-Receptor	KEGG: mmu04512
HS	EMT	Lamc2	Itga6	0.014485	0.01	LAMC2_ITGA6_ITGB1	Lamc2 - (Itga6+Itgb1)	LAMININ	ECM-Receptor	KEGG: mmu04512
EMT	HS	Lamc2	Itga6	0.0251714	0	LAMC2_ITGA6_ITGB1	Lamc2 - (Itga6+Itgb1)	LAMININ	ECM-Receptor	KEGG: mmu04512
EMT	HS	Lamc2	Itgb1	0.0251714	0	LAMC2_ITGA6_ITGB1	Lamc2 - (Itga6+Itgb1)	LAMININ	ECM-Receptor	KEGG: mmu04512
HS	HS	Lamc2	Itga6	0.0212511	0	LAMC2_ITGA6_ITGB1	Lamc2 - (Itga6+Itgb1)	LAMININ	ECM-Receptor	KEGG: mmu04512
HS	HS	Lamc2	Itgb1	0.0212511	0	LAMC2_ITGA6_ITGB1	Lamc2 - (Itga6+Itgb1)	LAMININ	ECM-Receptor	KEGG: mmu04512
EMT	T	Lamc2	Itga6	0.00939229	0.01	LAMC2_ITGA6_ITGB1	Lamc2 - (Itga6+Itgb1)	LAMININ	ECM-Receptor	KEGG: mmu04512
EMT	T	Lamc2	Itgb1	0.00939229	0.01	LAMC2_ITGA6_ITGB1	Lamc2 - (Itga6+Itgb1)	LAMININ	ECM-Receptor	KEGG: mmu04512
EMT	EMT	Fn1	Itgav	0.0194595	0	FN1_ITGAV_ITGB1	Fn1 - (Itgav+Itgb1)	FN1	ECM-Receptor	KEGG: mmu04512
EMT	HS	Fn1	Itgav	0.0156999	0	FN1_ITGAV_ITGB1	Fn1 - (Itgav+Itgb1)	FN1	ECM-Receptor	KEGG: mmu04512
EMT	HS	Fn1	Itgb1	0.0156999	0	FN1_ITGAV_ITGB1	Fn1 - (Itgav+Itgb1)	FN1	ECM-Receptor	KEGG: mmu04512
EMT	EMT	Lama3	Itgb4	0.00775055	0	LAMA3_ITGA6_ITGB4	Lama3 - (Itga6+Itgb4)	LAMININ	ECM-Receptor	KEGG: mmu04512
EMT	HS	Lama3	Itgb4	0.0109664	0	LAMA3_ITGA6_ITGB4	Lama3 - (Itga6+Itgb4)	LAMININ	ECM-Receptor	KEGG: mmu04512
HS	EMT	Lama5	Itgb4	0.0376519	0	LAMA5_ITGA6_ITGB4	Lama5 - (Itga6+Itgb4)	LAMININ	ECM-Receptor	KEGG: mmu04512
HS	HS	Lama5	Itgb4	0.0526164	0	LAMA5_ITGA6_ITGB4	Lama5 - (Itga6+Itgb4)	LAMININ	ECM-Receptor	KEGG: mmu04512
EMT	EMT	Lamb3	Itgb4	0.00946367	0.04	LAMB3_ITGA6_ITGB4	Lamb3 - (Itga6+Itgb4)	LAMININ	ECM-Receptor	KEGG: mmu04512
HRneg	EMT	Lamb3	Itgb4	0.00753765	0.04	LAMB3_ITGA6_ITGB4	Lamb3 - (Itga6+Itgb4)	LAMININ	ECM-Receptor	KEGG: mmu04512
EMT	HS	Lamb3	Itgb4	0.0133807	0	LAMB3_ITGA6_ITGB4	Lamb3 - (Itga6+Itgb4)	LAMININ	ECM-Receptor	KEGG: mmu04512
HRneg	HS	Lamb3	Itgb4	0.0106661	0.01	LAMB3_ITGA6_ITGB4	Lamb3 - (Itga6+Itgb4)	LAMININ	ECM-Receptor	KEGG: mmu04512
HS	HS	Lamb3	Itgb4	0.00890786	0.01	LAMB3_ITGA6_ITGB4	Lamb3 - (Itga6+Itgb4)	LAMININ	ECM-Receptor	KEGG: mmu04512
EMT	EMT	Lamc2	Itgb4	0.00913279	0.01	LAMC2_ITGA6_ITGB4	Lamc2 - (Itga6+Itgb4)	LAMININ	ECM-Receptor	KEGG: mmu04512
HS	EMT	Lamc2	Itgb4	0.0076907	0	LAMC2_ITGA6_ITGB4	Lamc2 - (Itga6+Itgb4)	LAMININ	ECM-Receptor	KEGG: mmu04512
EMT	HS	Lamc2	Itgb4	0.0129147	0	LAMC2_ITGA6_ITGB4	Lamc2 - (Itga6+Itgb4)	LAMININ	ECM-Receptor	KEGG: mmu04512
HS	HS	Lamc2	Itgb4	0.010882	0	LAMC2_ITGA6_ITGB4	Lamc2 - (Itga6+Itgb4)	LAMININ	ECM-Receptor	KEGG: mmu04512
EMT	EMT	Fn1	Cd44	0.0605856	0	FN1_CD44	Fn1 - Cd44	FN1	ECM-Receptor	KEGG: mmu04512
EMT	HRneg	Fn1	Cd44	0.0090781	0	FN1_CD44	Fn1 - Cd44	FN1	ECM-Receptor	KEGG: mmu04512
EMT	HS	Fn1	Cd44	0.00830264	0	FN1_CD44	Fn1 - Cd44	FN1	ECM-Receptor	KEGG: mmu04512
EMT	T	Fn1	Cd44	0.0106172	0	FN1_CD44	Fn1 - Cd44	FN1	ECM-Receptor	KEGG: mmu04512
EMT	EMT	Col4a1	Cd44	0.0480839	0	COL4A1_CD44	Col4a1 - Cd44	COLLAGEN	ECM-Receptor	KEGG: mmu04512
EMT	HRneg	Col4a1	Cd44	0.00712426	0	COL4A1_CD44	Col4a1 - Cd44	COLLAGEN	ECM-Receptor	KEGG: mmu04512
EMT	HS	Col4a1	Cd44	0.0065146	0	COL4A1_CD44	Col4a1 - Cd44	COLLAGEN	ECM-Receptor	KEGG: mmu04512
EMT	T	Col4a1	Cd44	0.00833491	0	COL4A1_CD44	Col4a1 - Cd44	COLLAGEN	ECM-Receptor	KEGG: mmu04512
EMT	EMT	Col4a2	Cd44	0.0344665	0	COL4A2_CD44	Col4a2 - Cd44	COLLAGEN	ECM-Receptor	KEGG: mmu04512
EMT	HRneg	Col4a2	Cd44	0.00504517	0	COL4A2_CD44	Col4a2 - Cd44	COLLAGEN	ECM-Receptor	KEGG: mmu04512
EMT	HS	Col4a2	Cd44	0.00461261	0	COL4A2_CD44	Col4a2 - Cd44	COLLAGEN	ECM-Receptor	KEGG: mmu04512
EMT	T	Col4a2	Cd44	0.00590462	0	COL4A2_CD44	Col4a2 - Cd44	COLLAGEN	ECM-Receptor	KEGG: mmu04512
HRneg	EMT	Col9a1	Cd44	0.0568392	0	COL9A1_CD44	Col9a1 - Cd44	COLLAGEN	ECM-Receptor	KEGG: mmu04512
HRneg	EMT	Col9a2	Cd44	0.0471471	0	COL9A2_CD44	Col9a2 - Cd44	COLLAGEN	ECM-Receptor	KEGG: mmu04512
T	EMT	Col9a2	Cd44	0.03731	0	COL9A2_CD44	Col9a2 - Cd44	COLLAGEN	ECM-Receptor	KEGG: mmu04512
EMT	EMT	Lama3	Cd44	0.0441053	0	LAMA3_CD44	Lama3 - Cd44	LAMININ	ECM-Receptor	KEGG: mmu04512
EMT	HRneg	Lama3	Cd44	0.00651159	0	LAMA3_CD44	Lama3 - Cd44	LAMININ	ECM-Receptor	KEGG: mmu04512
EMT	HS	Lama3	Cd44	0.00595405	0	LAMA3_CD44	Lama3 - Cd44	LAMININ	ECM-Receptor	KEGG: mmu04512
EMT	T	Lama3	Cd44	0.00761893	0	LAMA3_CD44	Lama3 - Cd44	LAMININ	ECM-Receptor	KEGG: mmu04512
EMT	EMT	Lama5	Cd44	0.0556044	0.03	LAMA5_CD44	Lama5 - Cd44	LAMININ	ECM-Receptor	KEGG: mmu04512
HRneg	EMT	Lama5	Cd44	0.0430551	0	LAMA5_CD44	Lama5 - Cd44	LAMININ	ECM-Receptor	KEGG: mmu04512
HS	EMT	Lama5	Cd44	0.1877265689067819	0	LAMA5_CD44	Lama5 - Cd44	LAMININ	ECM-Receptor	KEGG: mmu04512
T	EMT	Lama5	Cd44	0.056752	0.01	LAMA5_CD44	Lama5 - Cd44	LAMININ	ECM-Receptor	KEGG: mmu04512
HS	HRneg	Lama5	Cd44	0.0317862	0	LAMA5_CD44	Lama5 - Cd44	LAMININ	ECM-Receptor	KEGG: mmu04512
HS	HS	Lama5	Cd44	0.029128	0.01	LAMA5_CD44	Lama5 - Cd44	LAMININ	ECM-Receptor	KEGG: mmu04512
HS	T	Lama5	Cd44	0.0370314	0	LAMA5_CD44	Lama5 - Cd44	LAMININ	ECM-Receptor	KEGG: mmu04512
EMT	EMT	Lamb3	Cd44	0.0534213	0	LAMB3_CD44	Lamb3 - Cd44	LAMININ	ECM-Receptor	KEGG: mmu04512
HRneg	EMT	Lamb3	Cd44	0.042937	0	LAMB3_CD44	Lamb3 - Cd44	LAMININ	ECM-Receptor	KEGG: mmu04512
HS	EMT	Lamb3	Cd44	0.0360529	0	LAMB3_CD44	Lamb3 - Cd44	LAMININ	ECM-Receptor	KEGG: mmu04512
EMT	EMT	Lamc2	Cd44	0.0516337	0	LAMC2_CD44	Lamc2 - Cd44	LAMININ	ECM-Receptor	KEGG: mmu04512
HS	EMT	Lamc2	Cd44	0.0437771	0	LAMC2_CD44	Lamc2 - Cd44	LAMININ	ECM-Receptor	KEGG: mmu04512
EMT	HRneg	Lamc2	Cd44	0.00767457	0.02	LAMC2_CD44	Lamc2 - Cd44	LAMININ	ECM-Receptor	KEGG: mmu04512
EMT	T	Lamc2	Cd44	0.0089779	0	LAMC2_CD44	Lamc2 - Cd44	LAMININ	ECM-Receptor	KEGG: mmu04512
HS	T	Lamc2	Cd44	0.00756008	0.04	LAMC2_CD44	Lamc2 - Cd44	LAMININ	ECM-Receptor	KEGG: mmu04512
EMT	EMT	Col4a1	Sdc1	0.0261203	0	COL4A1_SDC1	Col4a1 - Sdc1	COLLAGEN	ECM-Receptor	KEGG: mmu04512
EMT	HS	Col4a1	Sdc1	0.0239325	0	COL4A1_SDC1	Col4a1 - Sdc1	COLLAGEN	ECM-Receptor	KEGG: mmu04512
EMT	EMT	Col4a2	Sdc1	0.0186014	0	COL4A2_SDC1	Col4a2 - Sdc1	COLLAGEN	ECM-Receptor	KEGG: mmu04512
EMT	HS	Col4a2	Sdc1	0.0170324	0	COL4A2_SDC1	Col4a2 - Sdc1	COLLAGEN	ECM-Receptor	KEGG: mmu04512
HRneg	EMT	Col9a1	Sdc1	0.0310066	0	COL9A1_SDC1	Col9a1 - Sdc1	COLLAGEN	ECM-Receptor	KEGG: mmu04512
HRneg	HS	Col9a1	Sdc1	0.0284215	0	COL9A1_SDC1	Col9a1 - Sdc1	COLLAGEN	ECM-Receptor	KEGG: mmu04512
HRneg	EMT	Col9a2	Sdc1	0.0255999	0	COL9A2_SDC1	Col9a2 - Sdc1	COLLAGEN	ECM-Receptor	KEGG: mmu04512
T	EMT	Col9a2	Sdc1	0.0201634	0	COL9A2_SDC1	Col9a2 - Sdc1	COLLAGEN	ECM-Receptor	KEGG: mmu04512
HRneg	HS	Col9a2	Sdc1	0.0234546	0	COL9A2_SDC1	Col9a2 - Sdc1	COLLAGEN	ECM-Receptor	KEGG: mmu04512
T	HS	Col9a2	Sdc1	0.0184651	0	COL9A2_SDC1	Col9a2 - Sdc1	COLLAGEN	ECM-Receptor	KEGG: mmu04512
EMT	EMT	Fn1	Sdc1	0.0331101	0	FN1_SDC1	Fn1 - Sdc1	FN1	ECM-Receptor	KEGG: mmu04512
EMT	HS	Fn1	Sdc1	0.0303551	0	FN1_SDC1	Fn1 - Sdc1	FN1	ECM-Receptor	KEGG: mmu04512
EMT	EMT	Tnc	Sdc1	0.0280965	0	TNC_SDC1	Tnc - Sdc1	TENASCIN	ECM-Receptor	KEGG: mmu04512
EMT	HS	Tnc	Sdc1	0.0257475	0	TNC_SDC1	Tnc - Sdc1	TENASCIN	ECM-Receptor	KEGG: mmu04512
EMT	EMT	Thbs1	Sdc1	0.0201669	0	THBS1_SDC1	Thbs1 - Sdc1	THBS	ECM-Receptor	KEGG: mmu04512
HRneg	EMT	Thbs1	Sdc1	0.0296214	0	THBS1_SDC1	Thbs1 - Sdc1	THBS	ECM-Receptor	KEGG: mmu04512
T	EMT	Thbs1	Sdc1	0.0384808	0	THBS1_SDC1	Thbs1 - Sdc1	THBS	ECM-Receptor	KEGG: mmu04512
EMT	HS	Thbs1	Sdc1	0.0184683	0	THBS1_SDC1	Thbs1 - Sdc1	THBS	ECM-Receptor	KEGG: mmu04512
HRneg	HS	Thbs1	Sdc1	0.0271485	0	THBS1_SDC1	Thbs1 - Sdc1	THBS	ECM-Receptor	KEGG: mmu04512
T	HS	Thbs1	Sdc1	0.0352952	0	THBS1_SDC1	Thbs1 - Sdc1	THBS	ECM-Receptor	KEGG: mmu04512
EMT	EMT	Col4a1	Sdc4	0.0386039	0	COL4A1_SDC4	Col4a1 - Sdc4	COLLAGEN	ECM-Receptor	KEGG: mmu04512
EMT	HRneg	Col4a1	Sdc4	0.035477	0	COL4A1_SDC4	Col4a1 - Sdc4	COLLAGEN	ECM-Receptor	KEGG: mmu04512
EMT	HS	Col4a1	Sdc4	0.0575578	0	COL4A1_SDC4	Col4a1 - Sdc4	COLLAGEN	ECM-Receptor	KEGG: mmu04512
EMT	T	Col4a1	Sdc4	0.0507982	0	COL4A1_SDC4	Col4a1 - Sdc4	COLLAGEN	ECM-Receptor	KEGG: mmu04512
EMT	EMT	Col4a2	Sdc4	0.0275934	0	COL4A2_SDC4	Col4a2 - Sdc4	COLLAGEN	ECM-Receptor	KEGG: mmu04512
EMT	HRneg	Col4a2	Sdc4	0.0253348	0	COL4A2_SDC4	Col4a2 - Sdc4	COLLAGEN	ECM-Receptor	KEGG: mmu04512
EMT	HS	Col4a2	Sdc4	0.0413739	0	COL4A2_SDC4	Col4a2 - Sdc4	COLLAGEN	ECM-Receptor	KEGG: mmu04512
EMT	T	Col4a2	Sdc4	0.0364415	0	COL4A2_SDC4	Col4a2 - Sdc4	COLLAGEN	ECM-Receptor	KEGG: mmu04512
HRneg	HS	Col9a1	Sdc4	0.067915	0	COL9A1_SDC4	Col9a1 - Sdc4	COLLAGEN	ECM-Receptor	KEGG: mmu04512
HRneg	T	Col9a1	Sdc4	0.0600165	0	COL9A1_SDC4	Col9a1 - Sdc4	COLLAGEN	ECM-Receptor	KEGG: mmu04512
HRneg	HS	Col9a2	Sdc4	0.0564473	0	COL9A2_SDC4	Col9a2 - Sdc4	COLLAGEN	ECM-Receptor	KEGG: mmu04512
HRneg	T	Col9a2	Sdc4	0.0498112	0	COL9A2_SDC4	Col9a2 - Sdc4	COLLAGEN	ECM-Receptor	KEGG: mmu04512
EMT	EMT	Fn1	Sdc4	0.0487671	0	FN1_SDC4	Fn1 - Sdc4	FN1	ECM-Receptor	KEGG: mmu04512
EMT	HRneg	Fn1	Sdc4	0.0448554	0	FN1_SDC4	Fn1 - Sdc4	FN1	ECM-Receptor	KEGG: mmu04512
EMT	HS	Fn1	Sdc4	0.0723355	0	FN1_SDC4	Fn1 - Sdc4	FN1	ECM-Receptor	KEGG: mmu04512
EMT	T	Fn1	Sdc4	0.0639581	0	FN1_SDC4	Fn1 - Sdc4	FN1	ECM-Receptor	KEGG: mmu04512
EMT	EMT	Tnc	Sdc4	0.0414843	0	TNC_SDC4	Tnc - Sdc4	TENASCIN	ECM-Receptor	KEGG: mmu04512
EMT	HRneg	Tnc	Sdc4	0.0381333	0	TNC_SDC4	Tnc - Sdc4	TENASCIN	ECM-Receptor	KEGG: mmu04512
EMT	HS	Tnc	Sdc4	0.061761535921784023	0	TNC_SDC4	Tnc - Sdc4	TENASCIN	ECM-Receptor	KEGG: mmu04512
EMT	T	Tnc	Sdc4	0.0545368	0	TNC_SDC4	Tnc - Sdc4	TENASCIN	ECM-Receptor	KEGG: mmu04512
HRneg	HS	Thbs1	Sdc4	0.0649916	0	THBS1_SDC4	Thbs1 - Sdc4	THBS	ECM-Receptor	KEGG: mmu04512
T	HS	Thbs1	Sdc4	0.0835191	0	THBS1_SDC4	Thbs1 - Sdc4	THBS	ECM-Receptor	KEGG: mmu04512
T	T	Thbs1	Sdc4	0.0739498	0	THBS1_SDC4	Thbs1 - Sdc4	THBS	ECM-Receptor	KEGG: mmu04512
EMT	EMT	Thbs1	Cd47	0.00478788	0	THBS1_CD47	Thbs1 - Cd47	THBS	ECM-Receptor	KEGG: mmu04512
HRneg	EMT	Thbs1	Cd47	0.00708463	0	THBS1_CD47	Thbs1 - Cd47	THBS	ECM-Receptor	KEGG: mmu04512
T	EMT	Thbs1	Cd47	0.00926792	0	THBS1_CD47	Thbs1 - Cd47	THBS	ECM-Receptor	KEGG: mmu04512
EMT	EMT	Agrn	Dag1	0.00626296	0.01	AGRN_DAG1	Agrn - Dag1	AGRN	ECM-Receptor	KEGG: mmu04512
EMT	HS	Agrn	Dag1	0.00474236	0.03	AGRN_DAG1	Agrn - Dag1	AGRN	ECM-Receptor	KEGG: mmu04512
EMT	EMT	Lama3	Dag1	0.0062658	0	LAMA3_DAG1	Lama3 - Dag1	LAMININ	ECM-Receptor	KEGG: mmu04512
EMT	HS	Lama3	Dag1	0.00474452	0	LAMA3_DAG1	Lama3 - Dag1	LAMININ	ECM-Receptor	KEGG: mmu04512
HS	EMT	Lama5	Dag1	0.0306158	0	LAMA5_DAG1	Lama5 - Dag1	LAMININ	ECM-Receptor	KEGG: mmu04512
HS	HS	Lama5	Dag1	0.0233213	0	LAMA5_DAG1	Lama5 - Dag1	LAMININ	ECM-Receptor	KEGG: mmu04512
EMT	EMT	Lamb3	Dag1	0.00765328	0.01	LAMB3_DAG1	Lamb3 - Dag1	LAMININ	ECM-Receptor	KEGG: mmu04512
HRneg	EMT	Lamb3	Dag1	0.00609344	0.02	LAMB3_DAG1	Lamb3 - Dag1	LAMININ	ECM-Receptor	KEGG: mmu04512
EMT	EMT	Lamc2	Dag1	0.00738522	0	LAMC2_DAG1	Lamc2 - Dag1	LAMININ	ECM-Receptor	KEGG: mmu04512
HS	EMT	Lamc2	Dag1	0.00621734	0	LAMC2_DAG1	Lamc2 - Dag1	LAMININ	ECM-Receptor	KEGG: mmu04512
EMT	HS	Lamc2	Dag1	0.00559368	0	LAMC2_DAG1	Lamc2 - Dag1	LAMININ	ECM-Receptor	KEGG: mmu04512
HS	HS	Lamc2	Dag1	0.00470777	0.01	LAMC2_DAG1	Lamc2 - Dag1	LAMININ	ECM-Receptor	KEGG: mmu04512
HS	HRneg	Cdh1	Cdh1	0.1210046008221024	0	CDH1_CDH1	Cdh1 - Cdh1	CDH	Cell-Cell Contact	KEGG: mmu04514
HRneg	HS	Cdh1	Cdh1	0.1210046008221024	0	CDH1_CDH1	Cdh1 - Cdh1	CDH	Cell-Cell Contact	KEGG: mmu04514
HS	HS	Cdh1	Cdh1	0.20322719752411525	0	CDH1_CDH1	Cdh1 - Cdh1	CDH	Cell-Cell Contact	KEGG: mmu04514
HS	EMT	F11r	F11r	0.0158474	0	F11R_F11R	F11r - F11r	JAM	Cell-Cell Contact	KEGG: mmu04514
EMT	HS	F11r	F11r	0.0158474	0	F11R_F11R	F11r - F11r	JAM	Cell-Cell Contact	KEGG: mmu04514
HS	HS	F11r	F11r	0.0492597	0	F11R_F11R	F11r - F11r	JAM	Cell-Cell Contact	KEGG: mmu04514
